# Supplementary material for: Do managed exchange rates and monetary sterilization encourage capital inflows?
Source: PLoS One. 2020 Aug 28;15(8):e0238205. doi: 10.1371/journal.pone.0238205 (PMC7454974; doi:10.1371/journal.pone.0238205)
Supplement: S1 File — (XLSX) [file pone.0238205.s001.xlsx]

## Sheet: FS
ID	year	country	Code	GDPPC	Initial Real GDP (log)	FDI L (%GDP)	PIL (% GDP)	OIL (%GDP)	Inflation (CPI annual %)	TO % GDP	DCB % GDP	Government expenditure (% of GDP)	IQ(ICRG)	FL (KAOPEN)	GFC	LA	Asian	VIX	IRD	INTV1	INTV2	INTV3	Reserve Money Domestic Currency	absolute Value Reserve money	Sterlisarion	hpdiff	change	Exchange reate regime
1	1990	Argentina	1	5939.76	5.11221	1.29888	-0.781734	-4.97692	2313.96	14.9909	15.5277	3.13543	52.2917	-1.18766	0	0	0	23.06					3617.13					1
1	1991	Argentina	1	6598.72	5.11221	1.28558	4.33639	-1.39627	171.672	13.7531	12.4656	3.32176	58	-1.18766	0	0	0	18.37		39.2477	0.291127		7822.89	116.273				5
1	1992	Argentina	1	7285.43	5.11221	1.93679	1.41996	0.175361	24.9	14.731	15.2508	2.97554	65.1667	-1.18766	0	0	0	15.45		141.286	0.973209		11010.1	40.7417				5
1	1993	Argentina	1	7612.68	5.11221	1.17975	15.1879	-4.54046	18.512	16.2232	18.0123	13.5104	67.25	1.35265	0	0	0	12.69		210.485	0.996033		14989.2	36.1406				5
1	1994	Argentina	1	7952.71	5.11221	1.41195	4.25225	1.37655	4.177	18.1342	16.4732	13.1869	72.7917	1.6119	0	0	0	13.93	2.10429	24.4501	0.999744		16069.1	7.20495	1	3.49		5
1	1995	Argentina	1	7630.02	5.11221	2.17393	2.01352	2.77031	3.376	19.7715	16.2459	13.3495	71.0833	1.87116	0	1	0	12.39	7.62539	65.7668	0.998872	0.869526	13050	18.7883	0.918333	0.264167	-0.5475	5
1	1996	Argentina	1	7955.13	5.11221	2.5532	4.40022	0.685365	0.156	21.5064	16.408	12.5017	73.25	1.07277	0	0	0	16.44	4.23902	252.7	0.999965	0.978467	14030.4	7.51226	0.841667	0.971667	-1.02	5
1	1997	Argentina	1	8500.94	5.11221	3.12788	4.30067	2.82005	0.529	23.3361	17.7957	12.062	74.0625	2.38967	0	0	1	22.36	3.13474	83.6162	0.999806	0.917109	15965.7	13.7937	0.765	1.76	-1.2225	5
1	1998	Argentina	1	8728.95	5.11221	2.43877	3.57697	1.79175	0.925	23.3499	19.4748	12.4948	75.0417	2.13041	0	0	1	25.6	5.3635	19.8579	1	0.754939	16370.2	2.53354	0.651667	-4.4825	0.0191667	5
1	1999	Argentina	1	8339.89	5.11221	8.46058	-1.68578	0.648286	-1.167	21.3827	19.9248	13.7232	72.6374	1.87116	0	1	0	24.37	6.75105	7.7762	1	0.359481	16492.8	0.748966	0.673333	-3.28917	0.7175	5
1	2000	Argentina	1	8182.69	5.11221	3.66579	-0.468484	0.804578	-0.939	22.6225	19.1251	13.7842	69.8542	1.6119	0	0	0	23.32	3.14206	4.19239	1	0.490749	15054.2	8.72248	0.794167	3.17833	0.985833	5
1	2001	Argentina	1	7735.49	5.11221	0.806165	-3.61568	-2.07155	-1.065	21.8524	16.6392	14.1563	68.6875	-0.928403	0	1	0	25.75	24.581	153.823	1	0.935972	11981.2	20.4126	0.818333	0.321667	-0.7325	5
1	2002	Argentina	1	6816.73	5.11221	2.10594	-5.0149	-9.72606	25.869	41.7528	12.4783	12.2353	51.9375	-1.18766	0	1	0	27.29	13.0874	451.18	0.686039	0.879023	29151.1	143.306	0.865833	1.84083	0.735833	1
1	2003	Argentina	1	7337.79	5.11221	1.27473	-5.91288	-3.53422	13.443	40.6447	8.76799	11.4381	58.9792	-0.130009	0	0	0	21.98	5.74202	47.048	0.898601	0.893248	46391	59.1396	0.856667	-0.0466667	-0.0758333	4
1	2004	Argentina	1	7913.74	5.11221	2.2503	-5.09496	-1.40693	4.416	36.9714	8.60204	9.71108	67.3958	-0.130009	0	0	0	15.48	-11.3369	108.123	0.992823	0.963221	52477.4	13.1198	0.8525	-0.5975	-0.154167	4
1	2005	Argentina	1	8522.52	5.11221	2.36204	-0.776449	-1.63356	9.642	36.7964	9.37535	10.3179	70.0833	-0.130009	0	0	0	12.81	-6.97734	2319.13	0.99971	0.997157	54710.5	4.25531	0.839167	-1.79833	0.0716667	4
1	2006	Argentina	1	9112.11	5.11221	2.10511	3.01145	-0.461393	10.898	35.8943	10.2104	10.4479	74.6042	-0.831247	0	0	0	12.81	-9.20764	92.4824	0.946878	0.910109	80066.3	46.3454	0.888333	3.735	0.791667	4
1	2007	Argentina	1	9830.68	5.11221	1.96298	2.15238	1.29874	8.83	35.8616	11.0119	10.8141	74.6875	-0.831247	0	0	0	17.54	-8.63646	55.2983	0.976111	0.880258	99278.7	23.9955	0.845833	1.29917	-1.24417	4
1	2008	Argentina	1	10125.1	5.11221	2.39544	-1.73942	0.679733	8.585	36.2705	10.5864	11.5065	71.5833	-0.831247	1	0	0	32.69	-6.02229	12.0841	0.885196	0.662047	109449	10.2443	0.781667	-4.06917	-0.0275	4
1	2009	Argentina	1	9428.5	5.11221	1.06132	-0.833941	-0.157546	6.27	30.1828	10.6086	13.3554	66.3958	-0.831247	1	0	0	31.48	-2.35019	7.35244	0.290012	0.423167	122350	11.7873	0.833333	-2.58167	1.31667	4
1	2010	Argentina	1	10276.3	5.11221	1.52429	1.9823	0.337468	10.461	32.2124	11.2927	13.0871	70.0625	-0.831247	0	0	0	22.55	-10.4588	15.4607	0.754949	0.623955	160408	31.1057	0.965	3.42833	0.210833	4
1	2011	Argentina	1	10780	5.11221	1.91478	-0.337866	1.15426	9.775	33.5716	12.8101	13.9879	73.875	-0.831247	0	0	0	24.2	-8.83985	7.04571	0.562123	0.433532	222922	38.9718	0.965	-4.26833	0.25	4
1	2012	Argentina	1	10557.9	5.11221	2.52157	-0.0524903	-0.317043	18.6664	29.1963	14.0112	15.0832	70.0625	-1.8889	0	0	0	17.8	-8.1262	1.11774	0.0971802	0.271094	307352	37.8741	1	-7.43083	1.54	4
1	2013	Argentina	1	10699.2	5.11221	1.81671	0.0149443	-0.485833	19.7125	28.7198	14.9277	15.582	73.875	-1.8889	0	0	0	14.23	-7.04403	1.13037	0.0526693	0.0740665	377197	22.7248	1.22583	16.8908	0.65	4
2	1990	Bangladesh	0	399.484	4.53541	0.0103784	0.000896896	2.88941	6.12672	18.9665	16.6556	4.05325	35.75	-1.8889	0	0	0	23.06	2.8018				58203					4
2	1991	Bangladesh	0	403.754	4.53541	0.00449003	0.00713882	2.36172	6.35736	18.8898	15.9199	4.13633	39.9167	-1.8889	0	0	0	18.37	7.86734	179.536	0.968367		57246	1.64425				4
2	1992	Bangladesh	0	416.181	4.53541	0.0117317	0.0275317	2.2769	3.63408	19.934	14.5455	4.45122	48	-1.18766	0	0	0	15.45	8.22167	76.8622	0.922758		69623	21.6207				4
2	1993	Bangladesh	0	426.309	4.53541	0.042362	0.0252061	1.2809	3.01482	23.1216	15.2943	4.95384	58.125	-1.18766	0	0	0	12.69	11.2848	49.4337	0.968975		86638	24.4388				4
2	1994	Bangladesh	0	433.412	4.53541	0.0330188	0.313486	1.87576	5.31374	22.8659	16.2712	4.88316	61.4167	-0.130009	0	0	0	13.93	5.22613	50.6001	0.968814		112611	29.9788	0.66	-2.02		4
2	1995	Bangladesh	0	445.919	4.53541	0.00500794	-0.0401426	1.1494	10.2978	28.2095	20.8818	4.62989	60.2083	-0.130009	0	1	0	12.39	-0.207783	28.8984	0.994303		101797	9.60297	0.7225	-4.32583	1.0375	4
2	1996	Bangladesh	0	456.238	4.53541	0.0291353	-0.252032	1.34076	2.37713	26.0761	21.5965	4.7275	61.375	-1.18766	0	0	0	16.44	-10.6466	17.7941	0.825424		110563	8.61126	0.9225	2.64583	1.59083	4
2	1997	Bangladesh	0	466.773	4.53541	0.288905	-0.0204998	0.852349	5.3056	26.3255	22.7852	4.90298	65.8375	-1.18766	0	0	1	22.36	3.20943	3.77492	0.42923		120850	9.3042	1.0325	8.1175	0.748333	4
2	1998	Bangladesh	0	480.869	4.53541	0.380237	-0.00818253	1.12177	8.40224	27.8801	23.236	5.12568	64.6667	-1.18766	0	0	1	25.6	0.634777	19.8463	0.742971		137227	13.5515	0.904167	0.4525	-2.32833	4
2	1999	Bangladesh	0	493.255	4.53541	0.350415	-0.00216498	1.01115	6.1067	28.3879	23.2029	5.03962	64.3657	-1.18766	0	1	0	24.37	2.61222	6.59064	0.586474		154721	12.7482	0.769167	-4.07083	-0.0991666	4
2	2000	Bangladesh	0	509.293	4.53541	0.525372	0.0024171	1.32873	2.20826	29.3217	24.3405	4.97312	62.1875	-1.18766	0	0	0	23.32	2.19519	16.6648	0.728		177575	14.7711	0.7325	-3.71083	-0.4025	4
2	2001	Bangladesh	0	525.072	4.53541	0.145449	-0.00644548	1.14961	2.00717	32.098	27.4158	4.84566	61.8792	-1.18766	0	1	0	25.75	4.71764	40.1102	0.85089		220536	24.1932	0.7225	-9.63083	3.15667	4
2	2002	Bangladesh	0	535.247	4.53541	0.0956435	-0.00250347	0.469793	3.33256	28.9674	29.7535	5.02265	60.5833	-1.18766	0	1	0	27.29	5.2973	45.1329	0.923673		227666	3.23303	1.03417	11.0108	-0.8875	4
2	2003	Bangladesh	0	550.863	4.53541	0.445969	0.00270949	1.18935	5.66871	27.6579	29.7749	5.1283	61.9792	-1.18766	0	0	0	21.98	3.79762	59.738	0.992479		243339	6.88421	1.00917	0.880833	0.111667	4
2	2004	Bangladesh	0	570.337	4.53541	0.689479	0.006589	1.09207	7.58754	26.8582	31.7203	5.17438	62.3542	-1.18766	0	0	0	15.48	4.03463	23.5026	0.909337		262305	7.79407	1.01167	-2.50667	-0.0908333	4
2	2005	Bangladesh	0	598.617	4.53541	1.17121	0.0281094	0.254641	7.04662	34.3969	33.4445	5.18023	62.4792	-1.18766	0	0	0	12.81	2.88537	10.0695	0.554492		328824	25.3594	1.02417	-0.9525	1.03667	4
2	2006	Bangladesh	0	630.048	4.53541	0.970787	0.0428855	1.04088	6.76526	38.1119	30.8769	5.44008	62.5417	-1.18766	0	0	0	12.81	0.727338	43.053	0.85741		453430	37.8944	1.06917	9.54917	-3.62667	4
2	2007	Bangladesh	0	666.401	4.53541	0.820003	0.193325	1.11843	9.10698	39.9424	31.7874	5.35946	62.4167	-1.18766	0	0	0	17.54	0.540177	38.2762	0.997793		505197	11.4168	0.758333	-9.5325	0.956667	4
2	2008	Bangladesh	0	698.565	4.53541	1.10183	0.0209317	1.03524	8.90194	42.6209	33.8182	5.17828	62.6875	-1.18766	1	0	0	32.69	1.59599	2.5322	0.863113		594668	17.7101	0.766667	5.7675	-1.36417	4
2	2009	Bangladesh	0	725.766	4.53541	0.715082	0.0422531	1.50515	5.42347	40.0928	35.9854	5.09375	64.4583	-1.18766	1	0	0	31.48	3.67474	87.3265	0.992696		705664	18.6652	0.523333	-1.8925	-1.57583	4
2	2010	Bangladesh	0	757.672	4.53541	0.796476	0.14399	0.682821	8.12668	37.8028	40.7679	5.07533	65.375	-1.18766	0	0	0	22.55	2.73196	14.0997	0.94101		859033	21.734	0.379167	-1.04917	-1.03917	4
2	2011	Bangladesh	0	797.412	4.53541	0.884591	0.0763492	0.0501353	10.7048	47.4208	42.259	5.09745	63.2917	-1.18766	0	0	0	24.2	3.90281	6.30796	0.493837		993742	15.6815	0.286667	0.533333	-0.43	4
2	2012	Bangladesh	0	839.514	4.53541	0.943596	0.152949	2.84507	6.21818	48.1109	42.7781	5.03934	65.375	-1.18766	0	0	0	17.8	3.96083	54.0657	0.838702		1069945	7.66829	0.206667	-2.64167	-1.07	5
2	2013	Bangladesh	0	879.582	4.53541	1.06595	0.330755	2.63257	7.52997	46.2964	41.5814	5.11613	63.2917	-1.18766	0	0	0	14.23	4.37968	37.2781	0.89032		1212217	13.2971	0.1825	-7.51	0.871667	5
3	1990	Bolivia	1	1358.24	3.75322	0.558799	0	1.11143	17.1188	46.7033	24.0256	11.7555	51	0.465028	0	0	0	23.06	15.8862				1072.83				0.871667	4
3	1991	Bolivia	1	1401.91	3.75322	0.973189	0	0.524025	21.4471	48.445	28.6602	12.0747	58.25	0.465028	0	0	0	18.37	14.9628	31.125	0.70765	0.472368	1411.04	31.5255				4
3	1992	Bolivia	1	1397.18	3.75322	1.64958	0	5.12592	12.0603	49.1109	36.3046	12.8705	60.25	0.465028	0	0	0	15.45	24.6612	83.7822	0.903637	0.696666	1775.96	25.8618				4
3	1993	Bolivia	1	1428.37	3.75322	2.15879	0	3.63105	8.52788	47.4671	45.4982	13.3704	59.0833	0.465028	0	0	0	12.69	40.871	12.5539	0.573223	0.183851	2352.32	32.4532				4
3	1994	Bolivia	1	1465.8	3.75322	2.17681	0	4.87024	7.87404	48.8609	49.9361	13.5679	62.5	0.465028	0	0	0	13.93	39.2074	78.4062	0.903925	0.564726	2760.28	17.3426	0.88	-1.64		4
3	1995	Bolivia	1	1504.4	3.75322	5.84796	0	2.27694	10.1932	49.738	48.2018	13.5726	65.625	0.465028	0	1	0	12.39	28.9244	29.2996	0.882745	0.933044	3105.24	12.4973	0.859167	-1.01917	-0.445833	4
3	1996	Bolivia	1	1539.34	3.75322	6.4094	0	2.92715	12.4255	49.8563	52.7317	13.3273	65.5	0.108617	0	1	0	16.44	33.4501	310.139	0.981911	0.994784	3962.89	27.6197	0.910833	9.53917	0.035	4
3	1997	Bolivia	1	1584.12	3.75322	9.21807	0	2.9625	4.70844	50.4697	58.2698	13.9035	67.3625	1.33202	0	0	1	22.36	35.3347	2.92845	0.452722	0.639	4731.28	19.3895	0.648333	-11.5833	-2.03	4
3	1998	Bolivia	1	1631.57	3.75322	11.1715	0	3.79876	7.67323	52.2812	64.0472	14.2189	69.625	1.33202	0	0	1	25.6	23.0382	88.0439	0.947587	0.998997	3559.94	24.7574	0.796667	2.29083	2.21083	4
3	1999	Bolivia	1	1607.21	3.75322	12.1967	-0.203982	-0.368132	2.15952	44.1683	64.4448	14.7979	67.1029	1.33202	0	1	0	24.37	25.8151	73.2139	0.930295	0.956291	3684.71	3.50488	0.885833	5.42833	0.328333	4
3	2000	Bolivia	1	1616.54	3.75322	8.76831	0	-2.15626	4.60823	45.5978	58.7154	14.5393	68.1875	1.33202	0	0	0	23.32	21.1454	60.0887	0.903944	0.954125	4104.08	11.3813	0.901667	-2.05167	-0.488333	4
3	2001	Bolivia	1	1613.41	3.75322	8.66866	0	-0.895902	1.58965	45.2278	53.3633	15.7241	67.9167	1.33202	0	1	0	25.75	13.3138	53.1394	0.88586	0.994992	4455.08	8.55234	0.870833	-22.3058	5.565	4
3	2002	Bolivia	1	1623.52	3.75322	8.55786	0	2.37443	0.928259	49.3503	50.7402	15.9679	66.5208	1.33202	0	1	0	27.29	14.2307	6.20837	0.421449	0.610668	4644.1	4.24285	1.52667	20.3158	0.2825	4
3	2003	Bolivia	1	1637.81	3.75322	2.44234	0	4.61187	3.33727	51.9678	47.6612	16.5211	66.6458	1.33202	0	0	0	21.98	8.57178	20.5541	0.750794	0.70485	5237.65	12.7807	1.4775	0.869167	-0.789167	4
3	2004	Bolivia	1	1676.23	3.75322	0.745773	0	2.72413	4.43738	57.4643	42.427	16.2585	65.875	1.33202	0	0	0	15.48	4.47461	9.67945	0.727924	0.559908	5769.22	10.1491	1.43833	-5.3625	0.3375	4
3	2005	Bolivia	1	1720.1	3.75322	-2.49887	0	4.73174	5.39323	67.6419	39.6033	15.9746	65.8958	1.33202	0	0	0	12.81	7.19677	48.5629	0.96742	0.896835	7882.71	36.6339	1.46333	6.14667	0.0016666	4
3	2006	Bolivia	1	1771.95	3.75322	2.45165	0	-14.2253	4.28555	74.5378	35.1747	14.3542	66.9375	1.33202	0	0	0	12.81	-6.29895	68.2242	0.990203	0.982359	11227.1	42.427	1.37333	21.0792	-7.1425	4
3	2007	Bolivia	1	1821.8	3.75322	2.79181	0	-9.36603	8.70625	76.0619	34.344	14.0587	66.9583	1.07277	0	0	0	17.54	-0.138255	42.5644	0.955084	0.935667	17458.3	55.5013	0.619167	-22.8667	-0.659167	4
3	2008	Bolivia	1	1901.9	3.75322	3.07263	0	1.75054	14.0004	82.867	31.4926	13.2774	70.1667	0.81351	1	0	0	32.69	0.0982762	28.445	0.784652	0.850478	22292.5	27.69	0.593333	-4.64	0.495	5
3	2009	Bolivia	1	1933.74	3.75322	2.43968	0	1.32151	3.34937	68.6271	34.0183	14.7088	69.9792	0.554255	1	0	0	31.48	12.6726	13.785	0.820478	0.609912	29568.1	32.6369	0.550833	-4.20833	-0.015	5
3	2010	Bolivia	1	1981.16	3.75322	3.16545	0	0.770498	2.50177	75.5116	36.0234	13.8312	72.4583	0.295001	0	0	0	22.55	-0.961427	12.3875	0.996181	0.781197	32577.5	10.1778	0.771667	13.065	1.7625	5
3	2011	Bolivia	1	2051.15	3.75322	3.58661	0	2.65561	9.81269	82.5303	36.7723	13.7854	70.3958	0.0357458	0	0	0	24.2	-4.3808	17.9382	0.940447	0.891212	41768.1	28.2116	0.631667	-7.22667	-0.630833	5
3	2012	Bolivia	1	2122.38	3.75322	3.92072	0	8.03067	4.58637	85.1039	39.035	13.4642	72.4583	0.0357458	0	0	0	17.8	2.38501	17.5474	0.97833	0.770192	48670.6	16.5258	0.813333	3.8825	1.41917	5
3	2013	Bolivia	1	2231.48	3.75322	5.71746	0	10.2383	5.71558	81.3853	41.0048	13.8678	70.3958	0.0357458	0	0	0	14.23	3.16361	4.85048	1	0.540939	51605.9	6.03098	0.8275	-1.23833	-0.0091666	5
4	1990	Brazil	1	7986.05	5.7773	0.214092	0.125338	-0.738822	2947.73	15.1618	42.0823	19.2921	58.875	-1.8889	0	0	0	23.06					0.589553				-0.0091666	1
4	1991	Brazil	1	7966.8	5.7773	0.270783	0.934851	-1.38092	432.785	16.5909	45.1593	17.8997	60.8333	-1.8889	0	0	0	18.37		1157.81	0.700372	0.930771	2.30624	291.185				1
4	1992	Brazil	1	7796.84	5.7773	0.527695	1.88598	-0.845438	951.648	19.2533	84.4656	17.063	65.2917	-1.8889	0	0	0	15.45		615.121	0.378528	0.874187	25.1674	991.271				1
4	1993	Brazil	1	8027.19	5.7773	0.294776	2.94958	-0.64408	1927.98	19.5993	133.076	17.664	64	-1.8889	0	0	0	12.69		2372.22	0.560532	0.962501	516.729	1953.17				1
4	1994	Brazil	1	8319.21	5.7773	0.550427	8.56172	-6.15987	2075.89	19.3329	65.5391	15.8318	65.5	-1.8889	0	0	0	13.93		492.282	0.231248	0.835512	17684.6	3322.4	0.93	-1.57		1
4	1995	Brazil	1	8547.94	5.7773	0.618451	1.29456	2.33927	66.0079	16.6327	43.0581	18.6409	64.125	-1.8889	0	1	0	12.39		61.1315	0.616293	0.529278	21681.6	22.6019	0.9375	-1.26583	0.190833	4
4	1996	Brazil	1	8598.01	5.7773	1.31224	2.47087	0.49865	15.7574	15.5803	41.2995	19.5706	65.875	-1.8889	0	0	0	16.44		25.4446	0.727563	0.830026	19795.7	8.69813	0.99	4.01833	0.260833	4
4	1997	Brazil	1	8750.27	5.7773	2.21699	1.17258	-0.676831	6.92532	16.5188	41.3028	19.3584	68.7	-1.8889	0	0	1	22.36	58.7921	53.4892	0.880606	0.985521	31828.3	60.7841	0.960833	1.7875	-0.376667	4
4	1998	Brazil	1	8644.42	5.7773	3.68152	2.19336	-2.48673	3.19859	16.3804	30.2281	19.8872	67.8583	-1.18766	0	0	1	25.6	70.4264	187.557	0.960784	0.989427	39184.4	23.1116	0.899167	-5.3375	-0.720833	4
4	1999	Brazil	1	8554.83	5.7773	4.74768	0.588476	-3.01448	4.85797	20.8957	30.463	19.5908	58.9475	-1.18766	0	1	0	24.37	60.6963	1.02647	0.0179045	0.0289582	48430	23.5952	0.96	-7.47833	2.29583	1
4	2000	Brazil	1	8778.19	5.7773	4.98758	1.31628	-0.743994	7.0447	22.5794	31.6587	18.6129	64.3958	-1.18766	0	0	0	23.32	41.3099	129.162	0.993432	0.977507	47686	1.53624	1.19	3.99583	0.8675	3
4	2001	Brazil	1	8776.86	5.7773	4.01303	0.155846	0.46388	6.83783	26.9267	29.3074	19.2144	63.4375	-1.18766	0	1	0	25.75	41.4834	403.479	0.934164	0.953921	53256	11.6805	1.3175	11.4417	0.176667	3
4	2002	Brazil	1	8924.33	5.7773	3.26078	-0.942928	-1.83395	8.45022	27.5762	29.8651	19.6732	62.6667	0.129246	0	1	0	27.29	45.2476	389.09	0.94124	0.983962	73302.3	37.6414	1.15667	0.965833	-1.25833	3
4	2003	Brazil	1	8910.86	5.7773	1.81455	0.917475	-1.02399	14.7153	28.1079	27.9789	18.9187	64.8333	0.388501	0	0	0	21.98	44.3599	79.2007	0.936393	0.835815	73219.1	0.113415	0.960833	-8.03833	-1.42833	3
4	2004	Brazil	1	9309.01	5.7773	2.71275	-0.596672	-0.657724	6.59912	29.666	29.6186	18.3156	67.8333	0.647755	0	0	0	15.48	42.2328	164.663	0.970812	0.990188	88732.7	21.1878	0.95	-1.69083	0.108333	3
4	2005	Brazil	1	9495.1	5.7773	1.73298	0.746024	0.0879771	6.86735	27.0749	32.1859	18.7229	69.2292	0.90701	0	0	0	12.81	41.7561	961.421	0.98285	0.98133	101247	14.1037	0.948333	1.66083	-0.274167	3
4	2006	Brazil	1	9761.88	5.7773	1.74926	0.816998	2.1205	4.18368	26.0402	36.0227	18.8147	70.9792	1.16627	0	0	0	12.81	36.4986	68.0178	0.86471	0.860593	121102	19.6102	0.934167	1.62667	-0.894167	3
4	2007	Brazil	1	10245.2	5.7773	3.19345	3.44595	2.2696	3.63703	25.315	41.5918	18.7314	71.625	0.90701	0	0	0	17.54	29.7766	77.9358	0.881334	0.906898	146617	21.0689	0.894167	-2.89	1.20833	3
4	2008	Brazil	1	10658.2	5.7773	2.9928	-0.0452563	0.480547	5.6631	27.2789	46.9539	18.6203	70.9792	0.647755	1	0	0	32.69	32.3005	45.8225	0.887326	0.914498	147550	0.636242	0.979167	2.76583	0.140833	3
4	2009	Brazil	1	10540.1	5.7773	1.89124	2.77301	0.844918	4.88641	22.1383	48.8671	19.4322	69.7083	0.388501	1	0	0	31.48	32.3197	1.89968	0.173747	0.34882	166073	12.5538	0.945	-4.50917	-0.0141667	3
4	2010	Brazil	1	11224.2	5.7773	2.41444	3.06848	1.87449	5.03832	22.5117	52.7512	19.012	74.4375	0.129246	0	0	0	22.55	27.1123	7.19472	0.374564	0.375752	206853	24.5558	1.0575	2.1775	1.38583	3
4	2011	Brazil	1	11559.2	5.7773	2.73551	0.705593	1.78941	6.6362	23.7104	58.1	18.6837	72.625	-0.130009	0	0	0	24.2	31.6728	29.7689	0.858387	0.938711	214235	3.56871	1.09917	3.425	-0.494167	3
4	2012	Brazil	1	11671.2	5.7773	3.15397	0.685152	0.933401	5.40196	25.2674	63.8679	19.2997	74.4375	-0.130009	0	0	0	17.8	25.3466	13.3612	0.443692	0.547361	233371	8.9323	1.04667	-2.335	-0.106667	3
4	2013	Brazil	1	11912.1	5.7773	3.37959	1.44912	0.820708	6.2019	26.3758	66.3981	19.5897	72.625	-0.130009	0	0	0	14.23	17.0213	21.027	0.669182	0.724802	249510	6.9153	1.04083	-3.0025	-0.231667	3
5	1990	Chile	1	5947.76	4.73607	2.09513	1.14326	4.71372	26.036	64.5357	44.1956	9.99409	66.5	-1.8889	0	0	0	23.06	15.4814				394807					3
5	1991	Chile	1	6309.46	4.73607	2.25867	0.517788	-2.98988	21.784	60.1667	41.6434	9.96311	69.1667	-1.8889	0	0	0	18.37	0.0457257	307.234	0.954833	0.994742	563914	42.8328				3
5	1992	Chile	1	6904.33	4.73607	2.10511	1.03041	5.53162	15.426	57.981	44.2961	10.0322	72.4167	-1.8889	0	0	0	15.45	5.92863	57.1772	0.937286	0.843787	622159	10.3287				3
5	1993	Chile	1	7247.05	4.73607	2.16862	1.71919	1.9688	12.728	55.242	48.3706	10.4684	74.9583	-1.8889	0	0	0	12.69	7.73454	32.3482	0.738225	0.711427	699803	12.4798				3
5	1994	Chile	1	7498.85	4.73607	4.6816	2.28251	5.19507	11.443	54.8121	47.2633	10.443	77.0417	-1.8889	0	0	0	13.93	0.905166	49.8704	0.926411	0.839948	878878	25.5893	0.98	8.85		3
5	1995	Chile	1	8051.49	4.73607	4.14441	0.0672748	0.598465	8.233	56.4054	48.9999	10.3802	79.125	0.392157	0	1	0	12.39	0.402834	30.9494	0.847481	0.764502	1068548	21.5809	0.946667	3.79333	-0.934167	3
5	1996	Chile	1	8479.88	4.73607	6.35434	1.6744	2.27175	7.359	56.2419	53.3821	10.9678	80.7083	-1.8889	0	0	0	16.44	7.92196	35.7342	0.90149	0.976342	1211265	13.3562	0.895833	-6.695	0.536667	3
5	1997	Chile	1	8987.62	4.73607	6.36573	3.1569	1.93204	6.134	56.2868	54.7086	11.118	81.875	-1.8889	0	0	1	22.36	4.31648	12.7332	0.881923	0.710496	1395157	15.1818	0.980833	-10.6	3.75667	3
5	1998	Chile	1	9254.79	4.73607	5.83043	1.06081	4.16106	5.11	55.8659	57.2512	11.488	78.7292	-1.8889	0	0	1	25.6	10.7078	4.77966	0.328359	0.717101	1396783	0.116546	1.36417	12.3058	-0.315	3
5	1999	Chile	1	9101	4.73607	12.0022	3.53127	0.857905	3.337	56.9238	60.2072	12.3964	71.6868	-1.18766	0	1	0	24.37	3.58313	36.8699	0.777773	0.865997	1786938	27.9324	1.31917	0.126667	-0.164167	3
5	2000	Chile	1	9469.11	4.73607	6.12644	-0.160446	1.68625	3.843	57.8652	60.4671	11.5742	74.1458	-1.18766	0	0	0	23.32	-2.66333	1.6825	0.217424	0.499348	1713357	4.11771	1.28417	-0.430833	-0.306667	3
5	2001	Chile	1	9666.48	4.73607	5.80583	2.10858	0.0608126	3.569	61.4143	62.1926	11.6509	75.9208	1.35265	0	1	0	25.75	3.21096	20.69	0.539348	0.665773	1894061	10.5468	1.2275	8.05083	-2.575	3
5	2002	Chile	1	9852.83	4.73607	3.59222	1.40667	1.02543	2.489	61.9371	63.344	11.8215	76.1458	1.6119	0	1	0	27.29	0.304549	6.23431	0.422986	0.704163	1983160	4.70413	0.931667	3.17333	-3.81833	3
5	2003	Chile	1	10141.7	4.73607	5.53367	2.63833	1.98251	2.81	65.1224	61.1493	11.3665	76.375	1.87116	0	0	0	21.98	-1.78647	24.1987	0.985454	0.820209	2094417	5.61009	0.535833	-9.65333	0.0841667	3
5	2004	Chile	1	10754.3	4.73607	7.12776	1.11474	-0.824092	1.055	68.2588	62.0265	10.7995	78.7083	2.13041	0	0	0	15.48	-3.73483	4.85664	0.290858	0.383981	2329190	11.2095	0.458333	2.27333	-1.05833	3
5	2005	Chile	1	11249.9	4.73607	5.6138	1.12077	1.6303	3.052	69.9674	63.5963	10.4585	81.4375	2.38967	0	0	0	12.81	-3.69194	4.18771	0.33904	0.39124	2928143	25.7151	0.3575	1.0375	-0.4	3
5	2006	Chile	1	11834	4.73607	4.71865	0.54709	2.64704	3.392	71.9448	62.7268	9.9513	82.2083	2.38967	0	0	0	12.81	-9.00361	34.7782	0.868437	0.896805	3405610	16.3061	0.334167	-33.1783	4.325	3
5	2007	Chile	1	12285	4.73607	7.24145	-0.293498	3.99023	4.408	75.7879	69.0505	10.3148	82.375	2.38967	0	0	0	17.54	-1.5983	10.3189	0.875085	0.754759	3672153	7.82659	0.915	26.6192	0.509167	3
5	2008	Chile	1	12588.7	4.73607	8.43405	1.46577	3.53297	8.716	81.0414	72.896	11.2451	80.1875	2.13041	1	0	0	32.69	9.66279	32.1511	0.999981	0.940976	4229790	15.1856	0.914167	6.32417	-0.1975	3
5	2009	Chile	1	12268.4	4.73607	7.49461	1.0875	3.41689	1.484	66.7684	69.7387	12.6705	76.25	1.87116	1	0	0	31.48	0.810479	23.0477	0.758215	0.900776	4582204	8.33171	0.940833	-0.974167	0.299167	3
5	2010	Chile	1	12860.2	4.73607	7.0668	4.27442	0.753858	1.40996	69.7293	65.7117	12.2931	78.2708	1.6119	0	0	0	22.55	-5.74862	5.56327	0.381384	0.437543	4814831	5.07675	0.96	-2.34417	-0.04	3
5	2011	Chile	1	13518.8	4.73607	9.34644	4.25994	1.95694	3.34032	72.9472	69.8617	12.109	77.3125	1.35265	0	0	0	24.2	4.41881	84.6553	0.942029	0.985218	6851060	42.2908	0.980833	-0.89	0.38	3
5	2012	Chile	1	14109.1	4.73607	10.7291	4.17443	1.01019	3.00652	68.8127	73.5121	12.148	78.2708	1.09339	0	0	0	17.8	7.74714	6.34722	0.916312	0.64278	7890604	15.1735	0.983333	0.219167	-0.04	3
5	2013	Chile	1	14551	4.73607	6.96264	5.62348	-0.885241	1.79171	65.4702	76.6594	12.4584	77.3125	1.09339	0	0	0	14.23	5.20765	13.2845	0.880132	0.961739	8754474	10.9481	0.97	1.26583	-0.424167	3
6	1990	China	0	730.772	5.7224	0.971382	0	0.298072		29.6155		14.0596	58.2083	-1.8889	0	0	0	23.06	-2.64677				638730					3
6	1991	China	0	787.867	5.7224	1.14457	0.148117	1.17969	3.54358	33.0013	87.2098	15.3516	60.625	-1.8889	0	0	0	18.37	-3.13565	48.8991	0.81238	0.82737	793140	24.1745				3
6	1992	China	0	888.911	5.7224	2.62535	0.0924849	-0.96062	6.34034	33.6911	85.2594	15.5281	70.7083	-1.8889	0	0	0	15.45	-3.47532	10.4145	0.743564	0.644159	922800	16.3477				3
6	1993	China	0	1000.61	5.7224	6.21282	0.823258	-0.130059	14.5833	31.7276	95.9022	15.448	74	-1.18766	0	0	0	12.69	-7.20166	20.7808	0.822465	0.862813	1314700	42.4686				4
6	1994	China	0	1118.5	5.7224	6.00913	0.697719	-0.266069	24.2371	42.0596	85.1548	15.2663	68.4167	-1.18766	0	0	0	13.93	-12.8832	128.46	0.721523	0.765672	1722170	30.9934				5
6	1995	China	0	1227.56	5.7224	4.89722	0.0970449	0.698902	16.8971	38.4426	83.8438	13.7061	70.9583	-1.18766	0	1	0	12.39	-8.02248	26.2243	0.894234	0.973567	2076270	20.5613				5
6	1996	China	0	1335.36	5.7224	4.66751	0.275544	0.148924	8.32402	33.7195	89.3308	13.921	73.0417	-1.18766	0	0	0	16.44	-2.96923	44.3512	0.990046	0.873692	2689160	29.5188				5
6	1997	China	0	1443.77	5.7224	4.61687	0.818444	1.25532	2.80684	33.9511	97.418	14.1246	74.4833	-1.18766	0	0	1	22.36	0.288917	48.6084	0.994009	0.843576	3063580	13.9233				5
6	1998	China	0	1542.06	5.7224	4.26724	0.00955839	-0.840651	-0.844626	31.6312	106.059	14.5598	74.6667	-1.18766	0	0	1	25.6	0.157256	10.1225	0.987225	0.448349	3133878	2.29464				5
6	1999	China	0	1645.99	5.7224	3.55713	-0.064161	0.353757	-1.40789	33.1489	111.363	15.2088	73.9768	-1.18766	0	1	0	24.37	0.843405	13.2332	0.999354	0.874342	3362340	7.29007				5
6	2000	China	0	1771.74	5.7224	3.18597	0.607067	1.02292	0.255305	39.3613	112.205	15.6965	73.0833	-1.18766	0	0	0	23.32	-3.09092	18.2193	0.999832	0.906901	3649431	8.53843				5
6	2001	China	0	1905.61	5.7224	3.3208	0.0937519	-0.295217	0.722903	38.2547	111.079	15.8683	72.9792	-1.18766	0	1	0	25.75	-0.808675	31.3522	0.999447	0.84961	3985327	9.20406				5
6	2002	China	0	2065.72	5.7224	3.37284	0.119844	-0.0704084	-0.765949	42.4606	118.679	15.5038	74.9375	-1.18766	0	1	0	27.29	1.58446	20.1494	0.999934	0.978764	4513858	13.2619	0.24	-10.66	-24.16	5
6	2003	China	0	2258.91	5.7224	2.85327	0.51176	0.72972	1.15591	51.6118	126.999	14.6712	76.6458	-1.18766	0	0	0	21.98	0.549056	18.8656	0.999949	0.753818	5284160	17.0653	0.296667	-33.4192	10.44	5
6	2004	China	0	2472.59	5.7224	2.82923	0.679976	1.8503	3.88418	59.4465	120.007	13.8968	76.7083	-1.18766	0	0	0	15.48	-2.83273	46.7212	0.999939	0.911178	5885630	11.3825	1.17167	43.6375	-2.01167	5
6	2005	China	0	2738.21	5.7224	4.90215	0.945392	2.21448	1.82165	62.8964	113.247	14.2009	77.3958	-1.18766	0	0	0	12.81	-1.26451	36.786	0.973624	0.995174	6434428	9.32437	0.901667	-4.8825	1.29583	5
6	2006	China	0	3069.3	5.7224	4.88218	1.57013	1.66651	1.46319	64.7695	110.704	14.0259	78.25	-1.18766	0	0	0	12.81	-2.63039	33.2598	0.925032	0.93538	7775783	20.8465	0.968333	10.5733	-2.36167	4
6	2007	China	0	3487.85	5.7224	4.80799	0.595059	2.56491	4.7503	62.2806	107.468	13.3947	79.375	-1.18766	0	0	0	17.54	-5.55973	36.5808	0.888533	0.963123	10154540	30.5919	0.604167	0.0624998	-7.01333	4
6	2008	China	0	3805.03	5.7224	4.09786	0.211793	-0.328896	5.86438	56.8021	103.678	13.1813	78.75	-1.18766	1	0	0	32.69	-5.40039	29.931	0.775578	0.819171	12922233	27.2557	0.130833	-20.8742	2.93167	4
6	2009	China	0	4142.04	5.7224	3.30218	0.585306	1.22197	-0.702949	43.5866	127.174	13.2194	77.7917	-1.18766	1	0	0	31.48	2.97938	9.31336	0.846625	0.651915	1.43985e+07	11.4242	0.119167	-0.449167	-2.15083	4
6	2010	China	0	4560.51	5.7224	4.51991	0.524548	3.12448	3.31455	49.3325	127.569	13.0486	76.3958	-1.18766	0	0	0	22.55	-3.06494	15.1936	0.944366	0.886215	1.85311e+07	28.7017	0.254167	-11.7983	1.88667	4
6	2011	China	0	4971.54	5.7224	4.42569	0.178734	2.5671	5.41083	48.8309	124.061	13.0452	74.2708	-1.18766	0	0	0	24.2	-2.63354	11.3771	0.71382	0.988632	2.24642e+07	21.2241	0.0491667	30.4358	-0.210833	4
6	2012	China	0	5336.06	5.7224	3.49373	0.640183	-0.335486	2.65244	45.7124	129.994	13.3694	76.3958	-1.18766	0	0	0	17.8	2.14075	2.87165	0.554413	0.3652	2.52345e+07	12.3323	0.646667	15.6667	-9.04833	4
6	2013	China	0	5721.69	5.7224	3.66519	0.694366	2.25657	2.63085	43.9049	135.444	13.6013	74.2708	-1.18766	0	0	0	14.23	2.08359	8.58111	0.8229	0.619046	2.71023e+07	7.40174	1.28333	-24.2225	1.93583	4
7	1990	Colombia	1	4319.93	4.97	1.24149	-0.00993192	-0.943532	29.1455	35.3864	30.7572	9.39286	58.7917	-1.18766	0	0	0	23.06	9.09609				1493454					3
7	1991	Colombia	1	4336.66	4.97	1.10792	0.208538	-1.87563	30.3738	35.2515	27.894	9.24667	66.5833	-1.18766	0	0	0	18.37	11.6253	131.679	0.834899	0.913538	2289984	53.3348				3
7	1992	Colombia	1	4472.69	4.97	1.47871	0.255481	0.0312503	27.0226	33.4656	29.9101	9.54795	68.9083	-1.18766	0	0	0	15.45	8.4323	33.1787	0.6246	0.796908	3312544	44.6536				3
7	1993	Colombia	1	4497.98	4.97	1.71874	0.891716	2.37444	22.4384	35.1883	34.1263	10.0779	68.875	-1.8889	0	0	0	12.69	2.60675	1.59896	0.10473	0.220582	4418987	33.4016				3
7	1994	Colombia	1	4679.24	4.97	1.77043	1.94915	2.23776	22.8479	35.9175	30.9963	14.7157	68.2083	-1.8889	0	0	0	13.93	-8.27135	11.2861	0.842359	0.45654	5634422	27.5048	0.66	-39.75		3
7	1995	Colombia	1	4841.37	4.97	1.0468	1.12643	2.60906	20.8935	35.4972	33.5668	15.2365	68.9167	-1.8889	0	1	0	12.39	13.4754	11.5589	0.589538	0.68	6267087	11.2286	1.07583	11.7975	4.29	3
7	1996	Colombia	1	4862.07	4.97	3.20263	2.336	3.32492	20.798	36.0441	35.2184	18.4646	64.375	-1.18766	0	0	0	16.44	15.1681	19.2285	0.586282	0.966053	6627573	5.75205	0.779167	2.41917	-6.34583	3
7	1997	Colombia	1	4951.25	4.97	5.21493	1.59516	2.12134	18.4681	35.5971	36.3704	20.4114	56.9417	-1.18766	0	0	1	22.36	8.26184	36.8584	0.785608	0.950801	8287062	25.0392	0.46	-13.2025	0.774167	3
7	1998	Colombia	1	4904.75	4.97	2.87355	0.93046	0.926407	18.6762	35.9089	34.835	20.8361	57.7083	-1.18766	0	0	1	25.6	16.7399	6.59155	0.208745	0.30656	6923062	16.4594	0.5125	-4.27333	0.473333	3
7	1999	Colombia	1	4629.5	4.97	1.7496	0.835691	-0.731324	10.8747	36.1493	31.297	22.7345	55.7548	-1.18766	0	1	0	24.37	5.30609	45.2783	0.661645	0.772523	9.73961e+06	40.6836	0.630833	0.498333	1.9275	3
7	2000	Colombia	1	4764.17	4.97	2.43923	1.45503	-1.66682	9.22113	32.6671	20.7568	16.7908	58.4583	-1.18766	0	0	0	23.32	-16.6501	65.1018	0.775139	0.856395	1.07104e+07	9.96693	0.789167	7.8175	-1.36833	3
7	2001	Colombia	1	4774.98	4.97	2.58844	3.51234	-0.163436	7.96847	33.9011	21.8122	16.8859	61.4583	-1.18766	0	1	0	25.75	8.79316	21.7636	0.682151	0.792031	1.16479e+07	8.75392	0.769167	2.05167	0.933333	3
7	2002	Colombia	1	4825.83	4.97	2.17873	-0.952198	-1.26629	6.35013	32.9826	21.4483	16.3723	61.375	-1.18766	0	1	0	27.29	6.6828	37.3617	0.807661	0.961386	1.4105e+07	21.0947	0.719167	-2.59417	-0.293333	3
7	2003	Colombia	1	4945.96	4.97	1.81708	0.136823	-0.0506207	7.13119	36.5162	21.0096	15.928	61.3542	-1.18766	0	0	0	21.98	5.73697	10.2334	0.406982	0.432953	1.66146e+07	17.7921	0.723333	-0.546667	0.430833	3
7	2004	Colombia	1	5139.98	4.97	2.57582	1.11527	0.237489	5.90468	35.8634	22.1451	15.9887	63.3542	-0.130009	0	0	0	15.48	5.72279	16.2373	0.652322	0.667173	1.92602e+07	15.9233	0.734167	1.70083	-0.679167	3
7	2005	Colombia	1	5312.08	4.97	6.99479	-0.0358336	-0.253442	5.04812	35.6342	22.5572	16.0027	64.125	-0.130009	0	0	0	12.81	5.65038	26.299	0.691937	0.687485	2.2804e+07	18.3998	0.700833	-2.91417	0.71	3
7	2006	Colombia	1	5596.73	4.97	4.09373	0.554757	0.310529	4.29633	38.1739	27.1232	15.7021	65.6042	-0.130009	0	0	0	12.81	1.99053	18.2926	0.913293	0.887364	2.70318e+07	18.5396	0.724167	-6.16917	1.34583	3
7	2007	Colombia	1	5910.29	4.97	4.57377	0.908245	1.70262	5.54375	36.3299	30.3505	15.6412	65.6042	-0.130009	0	0	0	17.54	4.59691	12.856	0.517651	0.561126	3.24151e+07	19.9145	0.92	5.1475	0.88	3
7	2008	Colombia	1	6048.09	4.97	4.16358	-0.489875	0.926989	6.99699	38.0521	31.0812	15.5176	65.625	1.09339	1	0	0	32.69	5.87838	25.2285	0.825831	0.869413	3.61938e+07	11.6574	0.960833	3.42833	-0.591667	3
7	2009	Colombia	1	6078.32	4.97	3.0524	1.99646	0.877793	4.20293	34.28	29.8454	16.7047	64.5	-0.130009	1	0	0	31.48	6.81199	2.3172	0.193088	0.314206	3.95447e+07	9.25822	0.939167	0.584167	-0.513333	3
7	2010	Colombia	1	6250.66	4.97	2.35027	1.1367	3.3947	2.27822	33.7008	32.273	16.9284	67.625	-0.130009	0	0	0	22.55	3.3159	8.85034	0.423815	0.409654	4.4875e+07	13.479	0.896667	-1.74917	0.095	3
7	2011	Colombia	1	6592.4	4.97	4.36707	2.44525	1.09834	3.41162	38.6689	34.8823	16.095	69.2708	-0.130009	0	0	0	24.2	3.05008	11.4038	0.81108	0.733802	5.13392e+07	14.4049	0.9025	0.688333	-0.228333	3
7	2012	Colombia	1	6789.53	4.97	4.06844	1.98986	-0.604229	3.17693	38.2961	37.8492	16.6768	67.625	-0.130009	0	0	0	17.8	7.93507	7.67695	0.73466	0.563069	5.6463e+07	9.98029	0.884167	-1.28667	0.195	3
7	2013	Colombia	1	7051.04	4.97	4.26229	2.91349	1.32892	2.02277	37.8362	39.6683	17.7023	69.2708	-0.130009	0	0	0	14.23	7.20817	27.6255	0.873499	0.998218	6.50931e+07	15.2845	0.908333	-2.0575	-0.025	3
8	1990	Costa Rica	1	4911.55	3.99	2.19492	-0.380903	-1.32776	19.0442	66.5006	12.218	14.6734	63.3333	-1.8889	0	0	0	23.06	7.10189				42250.3					3
8	1991	Costa Rica	1	4911.51	3.99	2.49073	-0.1815	-1.02324	28.7093	70.6827	11.0575	13.3621	68.1667	-1.18766	0	0	0	18.37	5.02085	22.508	0.400512	0.540095	70033.6	65.7587				4
8	1992	Costa Rica	1	5228.5	3.99	2.636	-0.197116	-1.12788	21.7883	75.0598	12.4407	12.4411	72.2917	-1.18766	0	0	0	15.45	3.44269	34.5036	0.777716	0.937091	97218.7	38.8173				4
8	1993	Costa Rica	1	5459.07	3.99	2.55958	-0.0529139	-2.39669	9.78145	78.0132	14.2541	13.1515	71.7083	-1.18766	0	0	0	12.69	14.2602	15.389	0.729756	0.659605	113723	16.9764				4
8	1994	Costa Rica	1	5563.02	3.99	2.81884	-0.0113663	-3.06795	13.5342	76.6933	13.8826	13.8031	72.9167	-0.130009	0	0	0	13.93	10.1108	12.8811	0.551466	0.864176	150645	32.4671	0.94	12.03		4
8	1995	Costa Rica	1	5651.68	3.99	2.874	-0.208149	1.6541	23.1892	77.9209	10.5902	13.5175	73.9167	0.129246	0	1	0	12.39	6.16214	28.5441	0.664238	0.708167	148294	1.56073	0.883333	6.2975	-1.34333	4
8	1996	Costa Rica	1	5585.14	3.99	3.60501	-0.181876	-1.62869	17.5225	82.1011	13.4108	13.4334	73.125	0.388501	0	0	0	16.44	3.228	17.4291	0.528381	0.620184	160092	7.95592	0.775	-7.53417	0.115	4
8	1997	Costa Rica	1	5758.28	3.99	3.18163	-1.48734	1.6112	13.2315	85.3352	14.5528	13.0725	73.5667	0.647755	0	0	1	22.36	0.251032	410.723	0.971629	0.982218	196058	22.4655	0.731667	-25.4983	10.4617	4
8	1998	Costa Rica	1	6020.76	3.99	4.34754	-2.09875	0.114879	11.6661	97.5328	18.4907	12.9558	75.9792	0.90701	0	0	1	25.6	2.01513	22.908	0.683866	0.793369	242907	23.8956	1.4425	27.5842	-6.56333	4
8	1999	Costa Rica	1	6125.9	3.99	3.92155	-0.78017	0.296267	10.0459	97.672	20.261	12.5246	76.5754	1.16627	0	1	0	24.37	6.5024	195.93	0.946557	0.956057	273880	12.751	1.2075	-2.3275	-0.774167	4
8	2000	Costa Rica	1	6230.48	3.99	2.56208	-0.42348	-0.0490391	10.9925	94.3891	24.0114	13.2801	75.7708	1.16627	0	0	0	23.32	7.23163	18.8143	0.704898	0.785443	292400	6.7621	1.17667	1.27167	0.391667	4
8	2001	Costa Rica	1	6332.84	3.99	2.80658	-0.353154	-0.650406	11.227	86.0083	27.5064	14.3211	76.3958	1.16627	0	1	0	25.75	8.28308	38.6539	0.852056	0.910761	288835	1.21944	1.04333	7.94833	-5.125	4
8	2002	Costa Rica	1	6434.39	3.99	3.91442	-0.747015	0.568795	9.16482	90.0196	29.9018	14.8181	73.6667	1.16627	0	1	0	27.29	11.9772	63.1805	0.870369	0.879429	314209	8.78523	0.570833	-8.4525	-2.04333	4
8	2003	Costa Rica	1	6606.16	3.99	3.28282	-1.73849	1.60314	9.44756	95.2044	31.1491	14.4791	72.6667	1.16627	0	0	0	21.98	11.3348	87.6047	0.890288	0.875557	399504	27.1459	0.3025	1.04583	-1.08083	4
8	2004	Costa Rica	1	6792.11	3.99	4.26879	-1.28772	1.25562	12.315	95.7367	31.8687	14.1266	72.75	1.16627	0	0	0	15.48	7.24914	83.4677	0.894436	0.879719	480270	20.2165	0.108333	14.8683	-2.6975	4
8	2005	Costa Rica	1	6954.04	3.99	4.31276	0	2.50529	13.798	102.474	35.4788	13.7998	72.5417	1.16627	0	0	0	12.81	7.33545	96.1269	0.913521	0.914253	609437	26.8945	0.32	17.75	-4.78917	4
8	2006	Costa Rica	1	7351.86	3.99	6.52162	0	1.6442	11.4705	104.406	37.7457	13.5361	71.9583	1.16627	0	0	0	12.81	3.35578	36.4238	0.838515	0.834939	773231	26.8763	1.7525	-107.558	8.52167	4
8	2007	Costa Rica	1	7841.93	3.99	7.20348	0	4.11207	9.35733	102.227	44.2221	13.3148	74.7917	1.16627	0	0	0	17.54	-3.20161	8.09762	0.886222	0.64908	1.02836e+06	32.9948	0.435	72.6808	0.666667	4
8	2008	Costa Rica	1	8095.31	3.99	6.9651	-0.313876	2.31307	13.4234	100.627	50.473	14.3817	74.25	1.16627	1	0	0	32.69	0.892156	1.19811	0.391558	0.210059	1.15117e+06	11.9425	0.116667	7.06667	-2.3325	4
8	2009	Costa Rica	1	7911.8	3.99	4.58263	0.121238	-2.51573	7.84383	83.9769	49.1589	16.7752	70.5625	1.16627	1	0	0	31.48	6.53875	27.6525	0.75566	0.843539	1.21002e+06	5.11248	0.231667	-0.49	0.966667	4
8	2010	Costa Rica	1	8199.41	3.99	4.03773	0.425546	1.51178	5.66023	79.0977	45.2918	17.6518	73.25	1.16627	0	0	0	22.55	7.86722	0.836962	0.0918194	0.0904846	1.345e+06	11.1549	0.3075	-4.30167	0.970833	4
8	2011	Costa Rica	1	8449.96	3.99	5.19341	0.0109197	1.01037	4.88301	79.4039	47.1501	17.8923	74.8542	2.38967	0	0	0	24.2	9.9315	18.0569	0.824825	0.95467	1.50045e+06	11.5578	0.449167	-0.825833	0.683333	4
8	2012	Costa Rica	1	8753.23	3.99	5.94287	4.25616	1.21631	4.50407	78.9392	48.9196	17.6761	73.25	2.38967	0	0	0	17.8	11.8958	31.4354	0.982916	0.909768	1.75427e+06	16.916	0.521667	-6.31	1.215	4
8	2013	Costa Rica	1	8852.4	3.99	6.67082	5.21889	-0.763601	5.22429	74.4946	50.8293	17.758	74.8542	2.38967	0	0	0	14.23	9.12978	13.5978	0.95617	0.919645	1.93404e+06	10.2478	0.7825	4.95167	2.1	4
9	1990	Dominican Rep	1	2581.13	4.19	1.87738	0	-4.18312	50.4625	77.5176	27.292	4.3	49.4583	-1.8889	0	0	0	23.06										1
9	1991	Dominican Rep	1	2555.01	4.19	1.4911	0	-0.848383	47.0792	83.1758	16.1665	3.21893	53.0833	-1.18766	0	0	0	18.37	-38.2582	14.1183	0.224108	0.336885						1
9	1992	Dominican Rep	1	2769.58	4.19	1.59341	0	-2.07205	4.25903	81.0694	17.9741	3.80368	56.5	-1.18766	0	0	0	15.45	17.6313	26.0873	0.975903	0.822286						3
9	1993	Dominican Rep	1	2913.86	4.19	1.4588	0	-2.8259	5.25034	78.7874	18.3759	4.36959	63.125	-1.18766	0	0	0	12.69	20.1581	7.08279	0.901911	0.423664						4
9	1994	Dominican Rep	1	2926.54	4.19	1.42511	0	0.160566	8.26077	78.2681	18.83	4.70957	65.625	-1.18766	0	0	0	13.93	11.8808	5.96933	0.609709	0.616925			0.89	1.84		4
9	1995	Dominican Rep	1	3032.79	4.19	2.53263	0	0.643702	12.536	75.0864	19.0504	4.57729	66.5	-0.130009	0	1	0	12.39	12.8433	35.0691	0.913464	0.912515			0.833333	-0.3325	-1.2725	4
9	1996	Dominican Rep	1	3193.76	4.19	0.532214	0	-0.371722	5.39929	73.3549	20.6545	4.78743	66.875	-1.62964	0	0	0	16.44	13.2983	2.65321	0.67057	0.747956			0.769167	-1.9	0.671667	4
9	1997	Dominican Rep	1	3392.62	4.19	2.14664	-0.00969712	1.29941	8.29657	76.4164	22.1291	6.54101	70.7208	-1.62964	0	0	1	22.36	4.74448	21.9706	0.860433	0.975057			0.746667	0.745	-0.768333	4
9	1998	Dominican Rep	1	3572.31	4.19	3.30543	-0.0179489	0.358978	4.83167	79.379	23.3038	6.75813	72.8958	-1.37039	0	0	1	25.6	11.3396	15.9665	0.694671	0.773367			0.718333	5.05583	0.32	4
9	1999	Dominican Rep	1	3752.17	4.19	6.16241	-0.0175042	0.983001	6.47054	79.8924	26.5462	7.15795	72.4826	-1.11113	0	1	0	24.37	14.4738	42.806	0.895023	0.901569			0.603333	4.2025	-2.81167	4
9	2000	Dominican Rep	1	3902.6	4.19	3.97097	-0.0162523	2.26782	7.72414	82.9143	28.9792	7.76615	73.125	-0.851876	0	0	0	23.32	11.7958	120.702	0.980646	0.998023			0.418333	-7.11667	-1.2225	4
9	2001	Dominican Rep	1	3911.76	4.19	4.33462	1.92891	0.723441	8.88307	74.7223	32.2973	8.45048	72.1458	-0.851876	0	1	0	25.75	13.685	133.138	0.976035	0.988953			0.445833	-10.8017	4.685	4
9	2002	Dominican Rep	1	4074.85	4.19	3.45046	-0.044034	3.36502	5.22337	72.8137	33.3689	8.68376	69.5625	-0.592621	0	1	0	27.29	16.423	459.393	0.979151	0.980942			0.806667	7.37333	-0.718333	4
9	2003	Dominican Rep	1	4003.13	4.19	2.88222	2.64971	-0.0640398	27.4497	86.4947	31.7417	7.14396	64.4375	1.33202	0	0	0	21.98	-3.76462	21.9542	0.250552	0.356611			0.9375	1.22917	1.71667	4
9	2004	Dominican Rep	1	3995.4	4.19	4.10144	-0.0752123	-1.52694	51.4609	83.8833	19.8623	6.20744	61.8125	1.33202	0	0	0	15.48	-10.1963	462.835	0.926813	0.941623			1.095	0.900833	1.69917	1
9	2005	Dominican Rep	1	4301.88	4.19	3.3454	0.976189	0.618288	4.1902	65.5347	20.102	6.69978	67.4583	2.38967	0	0	0	12.81	17.9738	78.0322	0.739233	0.702605			1.17	-2.56917	0.471667	4
9	2006	Dominican Rep	1	4692.99	4.19	4.27255	3.08123	2.4035	7.57281	67.9663	19.0521	7.16793	70.6667	2.38967	0	0	0	12.81	8.61464	39.2702	0.81371	0.799631			1.24083	-0.160833	-1.22083	4
9	2007	Dominican Rep	1	5030.36	4.19	5.15706	1.77701	0.852681	6.14357	61.9385	20.0483	9.19702	70.875	2.38967	0	0	0	17.54	-2.52477	45.2477	0.996149	0.965973			1.24917	5.4125	3.76333	4
9	2008	Dominican Rep	1	5120.61	4.19	5.74115	-0.96268	2.18207	10.6446	61.4374	19.8142	10.0127	70.75	2.38967	1	0	0	32.69	5.58826	7.34521	0.611544	0.567032			1.15583	13.5425	-4.39417	4
9	2009	Dominican Rep	1	5099.6	4.19	3.54006	-0.791621	1.55045	1.44215	50.5954	20.6068	10.5921	70.4167	2.13041	1	0	0	31.48	11.6712	6.22658	0.634987	0.775329			0.574167	-18.3067	-3.61083	4
9	2010	Dominican Rep	1	5451.07	4.19	2.67468	1.45184	3.8925	6.32993	54.8252	21.7851	9.7494	70.8542	2.13041	0	0	0	22.55	4.37716	10.8846	0.767239	0.721912			0.585833	4.38	-1.52917	4
9	2011	Dominican Rep	1	5547.79	4.19	3.78709	1.22204	1.60704	8.46017	57.4978	21.8883	9.34091	68.2292	2.13041	0	0	0	24.2	5.7998	1.6141	0.394308	0.274616			0.388333	-1.84167	0.0016667	4
9	2012	Dominican Rep	1	5630.99	4.19	5.65159	0.585525	1.97968	3.69452	57.4973	21.6019	10.4825	70.8542	1.87116	0	0	0	17.8	8.53729	12.2337	0.80902	0.909446			0.3475	0.146667	-0.315833	4
9	2013	Dominican Rep	1	5825.53	4.19	2.61396	2.90052	1.22283	4.83095	56.619	23.1044	10.0599	68.2292	1.6119	0	0	0	14.23	7.89005	76.2015	0.923799	0.934797			0.3	-5.32167	-0.273333	4
10	1990	Ecuador	1	3720.94	4.43	0.826811	0	2.97914	48.5191	44.5949	8.89438	12.302	54.75	-1.11113	0	0	0	23.06	23.8605									1
10	1991	Ecuador	1	3790.51	4.43	0.941831	0	3.36705	48.8038	45.1966	9.02142	11.3386	57.7917	-0.851876	0	0	0	18.37	32.2442	11.402	0.239153							1
10	1992	Ecuador	1	3782.19	4.43	0.983759	0	1.01139	54.3408	44.8065	9.74643	9.93884	59.6667	-0.592621	0	0	0	15.45	49.6823	31.5039	0.403279							1
10	1993	Ecuador	1	3770.35	4.43	2.50138	0.00686439	-2.00572	45	43.1712	15.1682	10.604	62.75	0.205773	0	0	0	12.69	40.4837	186.049	0.881094							1
10	1994	Ecuador	1	3844.78	4.43	2.53798	0.0284479	-0.328163	27.4425	43.7777	20.4782	10.9568	62.8333	-0.0534821	0	0	0	13.93	20.297	4.02408	0.217631							3
10	1995	Ecuador	1	3847.51	4.43	1.85197	0.0124016	0.693997	22.8861	45.9113	22.0615	11.2137	61.875	-0.0534821	0	1	0	12.39	41.3418	125.425	0.88224	0.974719						3
10	1996	Ecuador	1	3832.76	4.43	1.98082	-0.0145089	-0.359948	24.3731	44.2157	22.1765	10.8754	60.5417	-0.312737	0	0	0	16.44	45.9043	42.7476	0.636901	0.935026						3
10	1997	Ecuador	1	3917.66	4.43	2.57071	-0.858265	0.227296	30.643	45.0172	23.9469	11.2693	60.1125	-0.571992	0	0	1	22.36	27.0428	11.6495	0.314786	0.711144						4
10	1998	Ecuador	1	3966.17	4.43	3.10915	-0.122975	2.37898	36.0984	43.3951	21.9049	11.093	62.375	0.129246	0	0	1	25.6	48.2368	34.8023	0.489996	0.83919						1
10	1999	Ecuador	1	3706.65	4.43	3.30066	-0.233343	-6.21592	52.2424	49.2013	22.4113	11.7675	57.926	0.129246	0	1	0	24.37	52.9549	1.75699	0.014869	0.552612						1
10	2000	Ecuador	1	3678.9	4.43	-0.127896	-30.4607	-1.52984	96.0941	59.4647	26.0208	9.3504	49.8542	-0.130009	0	0	0	23.32	20.1051	63.8938	0.389869	0.982821						5
10	2001	Ecuador	1	3759.89	4.43	2.20109	0.161474	1.56038	37.678	50.7451	23.9554	9.44893	60.4	-0.130009	0	1	0	25.75	-14.0261	75.8447	1	0.955163						5
10	2002	Ecuador	1	3848.27	4.43	2.74357	0.000805634	3.80662	12.484	49.3765	17.9389	9.83244	60.1875	-0.130009	0	1	0	27.29	0.233402	567.51	1	0.999622						5
10	2003	Ecuador	1	3888.34	4.43	2.68712	0.0249438	0.015139	7.92941	47.2416	16.6414	10.7139	61.9583	0.129246	0	0	0	21.98	0.668194	39.8339	1	0.922414						5
10	2004	Ecuador	1	4139.08	4.43	2.28724	0.000956502	1.32752	2.74218	50.6652	18.7123	10.8844	64.3125	1.6119	0	0	0	15.48	3.908	33.7145	1	0.927008						5
10	2005	Ecuador	1	4286.52	4.43	1.18875	1.43174	-0.310361	2.40777	56.0998	20.2983	10.7178	65.6875	1.87116	0	0	0	12.81	-1.12756	39.8769	1	0.972551						5
10	2006	Ecuador	1	4400.86	4.43	0.579951	-1.58774	2.32501	3.03487	59.7098	21.0963	10.6019	63.8333	2.13041	0	0	0	12.81	-3.06792	20.804	1	0.941135						5
10	2007	Ecuador	1	4421.9	4.43	0.380085	-0.00526194	2.45666	2.2763	62.5871	21.9993	10.9282	65.5208	2.38967	0	0	0	17.54		27.719	1	0.859334						5
10	2008	Ecuador	1	4624.2	4.43	1.7123	-0.00599553	-0.362674	8.40083	68.0569	22.5078	11.8304	65.1667	2.38967	1	0	0	32.69		18.612	1	0.771959						5
10	2009	Ecuador	1	4573.25	4.43	0.492151	-4.78157	3.03935	5.15792	52.1048	22.1703	13.7257	61.2917	2.13041	1	0	0	31.48		10.8937	1	0.870671						5
10	2010	Ecuador	1	4657.3	4.43	0.234284	-0.0146416	1.01892	3.55612	60.3032	24.4851	13.1997	63.8958	1.87116	0	0	0	22.55		6.07817	1	0.702201						5
10	2011	Ecuador	1	4943.42	4.43	0.811827	-0.00835176	2.74337	4.47455	64.4902	25.2785	12.729	63.7292	0.554255	0	0	0	24.2		9.82759	1	0.664515						5
10	2012	Ecuador	1	5140.26	4.43	0.667153	-0.0821824	0.400992	5.10065	61.7435	26.1784	13.3831	63.8958	0.295001	0	0	0	17.8		10.9728	1	0.926784						5
10	2013	Ecuador	1	5311.21	4.43	0.767472	-0.0067501	4.00692	2.73863	60.8171	26.6835	14.094	63.7292	0.0357458	0	0	0	14.23		7.22954	1	0.950636						5
11	1990	El Salvador	1	2155.96	3.99	0.0395759	0	0.156637	23.9992	49.7844	16.8918	9.91481	41.5417	-1.8889	0	0	0	23.06										5
11	1991	El Salvador	1	2203.02	3.99	0.47411	0	-1.90812	14.4027	47.733	17.7989	9.9454	43.5	-1.8889	0	0	0	18.37		65.287	0.952354							5
11	1992	El Salvador	1	2336.88	3.99	0.257108	0	-0.329488	11.2145	48.5247	19.5799	9.37075	49.0417	-1.18766	0	0	0	15.45		42.6447	0.877711							5
11	1993	El Salvador	1	2475.33	3.99	0.236812	0	0.561401	18.5067	53.4635	21.531	8.60911	61.0417	-0.130009	0	0	0	12.69		60.5339	0.855193							5
11	1994	El Salvador	1	2591.51	3.99	0	0	1.54015	10.5858	55.1734	30.9779	8.39888	63.8333	-0.130009	0	0	0	13.93		13.0184	0.851976							5
11	1995	El Salvador	1	2724.76	3.99	0.4004	0.721436	3.23667	10.0297	59.3958	34.885	8.64165	68.0833	-0.130009	0	1	0	12.39		27.9021	0.882462							5
11	1996	El Salvador	1	2741.53	3.99	-0.0465319	1.45383	2.03742	9.78892	55.0075	36.8366	9.34807	68.125	1.35265	0	0	0	16.44		16.4304	0.676879							5
11	1997	El Salvador	1	2830.08	3.99	0.530234	1.04107	4.47394	4.49014	63.4458	40.2952	9.07523	70.4583	1.6119	0	0	1	22.36		31.772	0.825072							5
11	1998	El Salvador	1	2910.29	3.99	9.19115	-1.88526	1.21373	2.54706	61.8734	41.873	9.74818	76.0333	1.87116	0	0	1	25.6		49.3028	0.842059							5
11	1999	El Salvador	1	2986.64	3.99	1.73129	0.603304	3.73695	0.514827	62.2173	43.7632	10.0203	76.9367	2.13041	0	1	0	24.37		14.354	0.599304							5
11	2000	El Salvador	1	3028.87	3.99	1.32023	-0.127911	2.89323	2.27129	69.8342	45.1375	10.172	75.0833	2.38967	0	0	0	23.32		1.96458	0.178887							5
11	2001	El Salvador	1	3060.63	3.99	2.01916	1.12578	3.92248	3.75082	67.4654	40.0827	10.4882	75.0417	2.38967	0	1	0	25.75		2.44456	0.132005							5
11	2002	El Salvador	1	3114.17	3.99	3.28517	3.8779	1.05126	1.86553	67.4439	39.5833	10.3196	71.75	2.38967	0	1	0	27.29		10.7103	0.603902							5
11	2003	El Salvador	1	3169.13	3.99	0.938412	3.0093	4.76849	2.12039	70.0419	41.1996	9.92842	69.8542	2.38967	0	0	0	21.98		17.8376	0.952078							5
11	2004	El Salvador	1	3212.05	3.99	2.29942	1.15139	-0.888703	4.45194	71.2551	41.1541	9.64977	70.2083	2.38967	0	0	0	15.48		2.94942	0.378549							5
11	2005	El Salvador	1	3310.94	3.99	2.99021	0.505446	2.98354	4.69095	69.8013	42.1846	9.59529	69.125	2.38967	0	0	0	12.81		9.15578	0.930091							5
11	2006	El Salvador	1	3424.83	3.99	1.29984	3.85484	0.512002	4.03712	71.849	42.6228	9.82658	69.6667	2.38967	0	0	0	12.81		25.5	0.882369							5
11	2007	El Salvador	1	3540.55	3.99	7.7121	-0.315346	-1.27521	4.57809	74.1774	42.8597	9.28182	68.6667	2.38967	0	0	0	17.54		54.7507	0.89452							5
11	2008	El Salvador	1	3569.92	3.99	4.21376	-0.303766	2.99482	6.70792	76.5802	42.0742	9.17503	67.7917	2.38967	1	0	0	32.69		2.69332	0.565475							5
11	2009	El Salvador	1	3442.87	3.99	1.78467	1.92101	-2.68515	1.05595	61.8716	41.4868	10.6292	67.6042	2.13041	1	0	0	31.48		38.1842	0.862205							5
11	2010	El Salvador	1	3474.39	3.99	-0.528338	-0.0149405	0.966375	0.907807	68.7688	39.9617	10.7049	69.3542	1.87116	0	0	0	22.55		9.28483	0.850208							5
11	2011	El Salvador	1	3535.39	3.99	0.529409	0.00432171	2.41415	5.12892	74.6432	38.8256	11.0558	70.3542	1.6119	0	0	0	24.2		23.8631	0.915221							5
11	2012	El Salvador	1	3585.28	3.99	1.88006	3.51186	3.22617	1.72958	69.7354	39.1885	11.2285	69.3542	1.35265	0	0	0	17.8		12.0357	0.438527							5
11	2013	El Salvador	1	3634.24	3.99	0.99899	-0.0321529	3.13815	0.757825	72.203	41.5433	11.9502	70.3542	1.09339	0	0	0	14.23		32.3692	0.965731							5
12	1990	Guatemala	1		4.19	0.623519	-0.254898	0.0715021	41.2219	45.8695	14.1778	6.58421	45.25	-0.312737	0	0	0	23.06	-18.3702									1
12	1991	Guatemala	1		4.19	0.964268	0.758019	5.3359	33.1664	39.5203	11.9485	5.42257	48.2917	-0.0534821	0	0	0	18.37	-4.13596	53.736	0.759025							4
12	1992	Guatemala	1		4.19	0.901268	0.0919466	4.28893	10.0459	45.3622	14.4737	6.42488	54.25	0.205773	0	0	0	15.45	5.88138	14.6936	0.773888							4
12	1993	Guatemala	1		4.19	1.25001	-0.236843	5.18687	11.8197	43.7789	13.8914	6.35631	56.2083	0.465028	0	0	0	12.69	5.39668	17.9719	0.814738							4
12	1994	Guatemala	1		4.19	0.502186	0.0546859	3.6655	10.8553	42.3709	15.0158	5.57325	58.375	1.16627	0	0	0	13.93	5.12895	247.415	0.998783				0.86	-0.99		4
12	1995	Guatemala	1		4.19	0.513068	0.040254	2.1205	8.41141	44.6894	19.2715	5.50996	61.4167	1.16627	0	1	0	12.39	4.8885	98.8749	0.997016				0.8075	-7.26083	0.101667	4
12	1996	Guatemala	1		4.19	0.487277	-0.0285143	2.61191	11.0569	40.393	18.9594	5.08031	64.375	1.16627	0	0	0	16.44	6.35775	14.1326	0.999663				0.906667	2.38417	1.35833	4
12	1997	Guatemala	1		4.19	0.47446	1.4037	1.12544	9.2329	41.552	18.533	4.9973	67.7583	1.16627	0	0	1	22.36	2.9715	139.319	0.999898		10509.9		1.06667	28.0575	-5.72417	4
12	1998	Guatemala	1		4.19	3.46917	0.339286	0.866262	6.61346	44.4237	20.5225	5.67746	71.375	1.16627	0	0	1	25.6	-0.741945	88.0088	0.999838		10243.6	2.5338	0.369167	-21.3875	0.433333	4
12	1999	Guatemala	1		4.19	0.844021	0.745206	0.941744	5.21361	46.3605	20.6788	6.32164	68.2925	1.16627	0	1	0	24.37	7.40919	11.8458	1		11089.1	8.25393	0.389167	-4.12	-0.105833	4
12	2000	Guatemala	1		4.19	1.19177	0.409008	5.36532	5.97758	49.1456	19.7657	7.00261	70.0208	1.16627	0	0	0	23.32	6.35017	142.659	1		12302.5	10.9423	0.396667	1.17667	0.24	4
12	2001	Guatemala	1		4.19	2.43562	0.937506	4.29903	7.28587	69.5446	21.7458	10.057	70.8333	2.38967	0	1	0	25.75	19.4832	34.9034	0.282662		14486.8	17.7553	0.425833	-0.0291667	0.0216667	4
12	2002	Guatemala	1		4.19	0.532428	-0.518999	4.98466	8.13263	66.0319	20.5794	9.6639	67.5208	2.38967	0	1	0	27.29	6.69126	0.761076	1		16887.3	16.5703	0.444167	-7.79	2.4225	4
12	2003	Guatemala	1		4.19	0.59774	-0.0502337	5.49664	5.60348	65.9597	25.6119	9.60067	67.3958	2.38967	0	0	0	21.98	7.98659	129.95	1		17833.5	5.60271	0.7375	9.75833	0.234167	4
12	2004	Guatemala	1		4.19	1.23512	-0.600035	2.58749	7.57862	69.0782	25.584	8.76244	70.0417	2.38967	0	0	0	15.48	5.74312	16.3745	1		20130.2	12.8786	0.755	4.22083	0.289167	4
12	2005	Guatemala	1		4.19	1.98447	-0.389545	2.65258	9.10865	66.0486	24.7283	8.47835	70.5833	2.38967	0	0	0	12.81	4.12521	3.6064	1		22330.5	10.9306	0.711667	-2.61583	-0.6475	4
12	2006	Guatemala	1		4.19	2.10147	-0.434319	3.94691	6.56085	66.8181	27.742	8.36988	70.1667	2.38967	0	0	0	12.81	2.6595	10.084	1		27020.3	21.0017	0.6425	-12.8683	2.72	4
12	2007	Guatemala	1		4.19	2.51868	-0.718199	4.85825	6.82162	67.8988	27.6008	8.65793	69.4792	2.38967	0	0	0	17.54	0.0720032	2.03079	1		31551.8	16.7705	0.933333	10.6158	-0.919167	4
12	2008	Guatemala	1		4.19	1.9192	-0.0316533	1.70501	11.3558	64.125	26.7839	9.01336	66.7917	2.38967	1	0	0	32.69	0.544397	12.1219	1		37736	19.6001	0.87	2.2225	-0.440833	4
12	2009	Guatemala	1		4.19	1.84571	-0.102129	0.0417903	1.8591	57.1058	24.8501	10.179	66.125	2.38967	1	0	0	31.48	7.4814	32.1322	1		42945.8	13.8061	0.810833	-1.63417	-0.855833	4
12	2010	Guatemala	1		4.19	2.04557	0.0358799	1.65022	3.85951	62.1151	23.3531	10.4758	66.9792	2.38967	0	0	0	22.55	5.7946	11.9806	1		44921.6	4.60068	0.810833	1.64333	-0.7125	4
12	2011	Guatemala	1		4.19	2.39149	-0.624761	4.32	6.21534	63.9839	23.0275	10.1892	67.1875	2.38967	0	0	0	24.2	4.91434	11.2693	1		48996.4	9.07088	0.7325	-3.98083	0.683333	4
12	2012	Guatemala	1		4.19	2.5078	-0.00293916	0.508861	3.7825	60.9825	31.1374	10.3477	66.9792	2.38967	0	0	0	17.8	8.45483	1.03116	1		52024.7	6.1805	0.760833	-0.97	0.351667	4
12	2013	Guatemala	1		4.19	2.51274	0.948875	1.54375	4.34337	58.5483	32.0524	10.57	67.1875	2.38967	0	0	0	14.23	8.28886	5.42536	1		57301.9	10.1438	0.834167	6.595	-0.509167	4
13	1990	Honduras	1	1543.72	3.75	1.42675	0	-0.681886	23.3226	77.1476	30.8551	12.9297	45.7917	-1.8889	0	0	0	23.06	-9.50946									1
13	1991	Honduras	1	1548.72	3.75	1.69792	0	-4.33768	33.9723	72.0976	26.1512	10.8434	51.125	-1.8889	0	0	0	18.37	-8.26497	29.2121	0.499276							3
13	1992	Honduras	1	1589.73	3.75	1.39203	0	1.10251	8.75989	68.4468	28.3085	11.5479	54.875	-1.8889	0	0	0	15.45	7.64791	11.3547	0.76909							3
13	1993	Honduras	1	1641.55	3.75	0.766803	0	3.8972	10.7486	78.386	26.8945	10.5999	56.4167	0.129246	0	0	0	12.69	3.90124	43.8343	0.712243							3
13	1994	Honduras	1	1575.27	3.75	1.01388	0	3.31551	21.7293	89.6993	26.4199	9.63204	58.0417	0.388501	0	0	0	13.93	-8.17358	26.0122	0.464954				0.98	-0.08		3
13	1995	Honduras	1	1594.36	3.75	1.27843	0	1.97901	29.4645	91.7775	24.6375	9.31826	58.2917	0.647755	0	1	0	12.39	-4.94737	22.3512	0.638904				0.944167	4.59083	-1.59667	3
13	1996	Honduras	1	1606.98	3.75	2.25333	0	1.30638	23.8378	98.8192	26.1133	9.53876	56.5417	-0.0534821	0	0	0	16.44	-0.784149	32.6863	0.580806		4626.6		0.716667	-4.61333	-0.701667	3
13	1997	Honduras	1	1642.16	3.75	2.60551	0	3.75708	20.1999	98.0039	32.2693	8.842	57	-0.0534821	0	0	1	22.36	1.38685	247.38	0.957092		8101.5	75.107	0.660833	-0.9625	-0.495833	3
13	1998	Honduras	1	1645.29	3.75	1.90304	0	1.96839	13.6681	100.501	37.7409	10.1039	64.7083	-0.312737	0	0	1	25.6	9.88703	72.3486	0.961025		9280.9	14.5578	0.638333	0.923333	-0.343333	3
13	1999	Honduras	1	1572.25	3.75	4.4169	0	3.47694	11.6637	97.0011	41.2612	11.3184	61.2978	0.129246	0	1	0	24.37	10.2992	132.954	0.955533		10078.8	8.59723	0.586667	-3.83083	0.0091667	4
13	2000	Honduras	1	1620.06	3.75	5.37131	0	0.664412	11.048	120.392	34.1138	13.4085	62.4167	-0.130009	0	0	0	23.32	-9.85728	30.916	0.875049		10352.7	2.71778	0.685	3.81917	1.585	4
13	2001	Honduras	1	1622.21	3.75	4.02087	0	0.365294	9.66575	115.943	36.2759	14.6874	65.0208	-0.130009	0	1	0	25.75	9.9677	38.9842	0.90093		17533.7	69.3629	0.649167	-1.61	-1.11583	4
13	2002	Honduras	1	1641.4	3.75	3.5385	0	-0.00128593	7.69887	117.997	35.6984	14.9755	64.6042	-0.130009	0	1	0	27.29	13.6099	21.0758	0.77257		21454.1	22.3597	0.633333	-2.9375	-0.13	4
13	2003	Honduras	1	1674.4	3.75	4.94798	0.00245691	-0.205767	7.67417	122.248	36.2906	14.9208	62.2708	-0.130009	0	0	0	21.98	12.1382	2.12663	0.276331		22509.4	4.91886	0.645833	2.93417	0.765833	4
13	2004	Honduras	1	1736.69	3.75	6.23401	0.00227993	5.76458	8.11379	135.461	37.2041	15.0107	62.125	-0.130009	0	0	0	15.48	11.0631	35.4656	0.877737		29775.4	32.2795	0.680833	20.2108	-0.9075	4
13	2005	Honduras	1	1799.49	3.75	6.21443	0	1.02729	8.80906	136.49	38.2567	15.5226	64.7083	-0.130009	0	0	0	12.81	7.8892	18.281	0.842437		38738.2	30.1015	0.0808333	-18.5725	-4.8825	5
13	2006	Honduras	1	1874.95	3.75	6.61879	0	-11.4839	5.57775	133.132	44.1362	15.0038	65.7083	-0.130009	0	0	0	12.81	6.73466	11.3836	0.971511		43529.6	12.3686	0.103333	-4.69667	0.294167	5
13	2007	Honduras	1	1947.96	3.75	7.87688	0	-6.49375	6.93621	135.071	51.6469	16.6024	66.9792	-0.130009	0	0	0	17.54	4.11042	6.51243	0.999912		43482.6	0.107861	0.0741667	0.900833	0.300833	5
13	2008	Honduras	1	1987.91	3.75	8.70794	0	2.76501	11.4062	135.749	51.3426	17.1148	65.4583	1.09339	1	0	0	32.69	6.34709	3.37084	0.986588		43972.4	1.12631	0.0875	1.17167	-0.210833	5
13	2009	Honduras	1	1900.38	3.75	3.38987	0.231589	-5.06136	5.49203	96.9051	50.3062	18.6998	60.6042	-0.130009	1	0	0	31.48	8.48116	14.0938	0.996761		47383.5	7.75737	0.136667	4.76083	0.448333	5
13	2010	Honduras	1	1932.86	3.75	3.06097	-0.139273	2.96064	4.70055	109.442	47.9339	17.9264	64.1875	-1.18766	0	0	0	22.55	11.5506	23.2878	1		63648.2	34.3257	0.106667	2.65667	0.02	5
13	2011	Honduras	1	1969.31	3.75	5.88679	0.236354	2.41743	6.76228	122.217	46.9402	16.0644	66.6458	-1.18766	0	0	0	24.2	8.81041	2.88871	0.961185		69033.1	8.46041	0.0291667	-4.225	-0.79	5
13	2012	Honduras	1	2013.48	3.75	5.76164	0.0694872	1.70323	5.19619	121.188	50.8973	16.2018	64.1875	-1.18766	0	0	0	17.8	12.9745	16.5222	0.842316		68730.5	0.438344	0.0525	-5.07917	-0.0258333	4
13	2013	Honduras	1	2033.32	3.75	5.77965	5.4444	3.19114	5.1619	116.306	54.2952	16.7338	66.6458	-1.18766	0	0	0	14.23	16.8443	16.4118	0.78986		76105.8	10.7308	0.200833	1.13417	2.485	4
14	1990	Hong Kong	0	18251	5	0	0	0	10.1923	252.775	160.538	6.83664	64.2083	2.38967	0	0	0	23.06	-3.8212									5
14	1991	Hong Kong	0	19132.3	5	0	0	0	11.3438	261.576	137.255	7.12851	67.0417	2.38967	0	0	0	18.37	-5.55626									5
14	1992	Hong Kong	0	20155.2	5	0	0	0	9.56113	270.323	129.521	7.62417	74.2083	2.38967	0	0	0	15.45	-6.97671	10.9158	0.794771							5
14	1993	Hong Kong	0	21040.5	5	0	0	0	8.72675	263.367	134.909	7.47629	76.1667	2.38967	0	0	0	12.69	-5.48206	13.7064	0.603958							5
14	1994	Hong Kong	0	21813.7	5	0	0	0	8.81579	266.732	143.519	7.54185	79.375	2.38967	0	0	0	13.93	-2.85655	10.1668	0.831819							5
14	1995	Hong Kong	0	21893.7	5	0	0	0	9.06892	290.351	149.412	8.02695	81.125	2.38967	0	1	0	12.39	-2.17861	18.5708	0.947532							5
14	1996	Hong Kong	0	21835	5	0	0	0	6.31929	274.212	156.668	8.14433	82.6667	2.38967	0	0	0	16.44	-3.8588	5.79822	0.584822							5
14	1997	Hong Kong	0	22758.3	5	0	0	0	5.83942	262.021	169.28	8.04387	82.5625	2.38967	0	0	1	22.36	-3.08085	16.1191	0.984098							5
14	1998	Hong Kong	0	21241.4	5	8.74258	-2.01761	-89.6876	2.85714	247.996	166.805	9.02472	78.375	2.38967	0	0	1	25.6	0.495498	89.27	0.942654							5
14	1999	Hong Kong	0	21566.9	5	14.8266	35.3056	-54.5399	-4.02299	248.88	152.793	9.61199	75.6954	2.38967	0	1	0	24.37	6.76728	37.5869	0.708071							5
14	2000	Hong Kong	0	23015.9	5	36.0719	27.0916	-24.102	-3.69261	279.119	150.351	9.36777	79.25	2.38967	0	0	0	23.32	6.54418	20.6127	0.801282				0.92	2.65	92.28	5
14	2001	Hong Kong	0	22975	5	14.0353	-0.685099	-24.7838	-1.65803	269.553	148.977	10.2037	83.4	2.38967	0	1	0	25.75	2.48421	3.91752	0.761152		229976		0.901667	-0.125	-0.280833	5
14	2002	Hong Kong	0	23252.5	5	5.82026	-0.651443	-15.8776	-3.05585	286.568	145.708	10.6355	84.4583	2.38967	0	1	0	27.29	5.60534	6.38036	0.931369		246557	7.20988	0.906667	-1.6525	0.734167	5
14	2003	Hong Kong	0	24010.5	5	8.4422	0.858775	14.5857	-2.5	327.165	146.231	10.9931	82.4792	2.38967	0	0	0	21.98	9.62448	10.722	0.875552		293030	18.8488	0.961667	2.0275	-0.0291667	5
14	2004	Hong Kong	0	25896.7	5	20.1252	2.29566	34.2033	-0.445931	364.595	144.762	10.3538	83.5625	2.38967	0	0	0	15.48	7.36311	10.9913	0.993569		295429	0.818688	0.955	0.0958333	-0.215833	5
14	2005	Hong Kong	0	27688.7	5	22.5606	5.21177	8.96495	0.895857	377.087	143.128	9.24607	84.125	2.38967	0	0	0	12.81	5.03303	1.31528	0.250601		284227	3.79177	0.9525	-0.0475	-0.0308333	5
14	2006	Hong Kong	0	29446.3	5	23.2008	7.89576	36.8554	2.10877	392.44	136.8	8.76954	85.1875	2.38967	0	0	0	12.81	3.5897	23.4912	0.982838		296253	4.23113	0.944167	-1.18667	0.0758333	5
14	2007	Hong Kong	0	31081.6	5	29.3582	35.7789	73.9146	1.95652	396.768	136.68	8.41839	85.5417	2.38967	0	0	0	17.54	-1.74637	17.0964	0.94843		320561	8.20515	0.9525	-1.1475	0.0791667	5
14	2008	Hong Kong	0	31553.6	5	30.5708	-5.39619	-17.0069	4.26439	407.38	140.286	8.6687	84.875	2.38967	1	0	0	32.69	0.605731	3.43438	0.699379		507464	58.305	0.9925	2.3375	-0.0008333	5
14	2009	Hong Kong	0	30711.5	5	25.3568	5.03602	8.50562	0.613497	374.583	155.426	9.19165	80.3542	2.38967	1	0	0	31.48	2.92388	10.6409	0.572166		1010964	99.2189	0.950833	-0.1475	-0.0708333	5
14	2010	Hong Kong	0	32550	5	36.1746	10.373	59.7357	2.3374	432.95	185.582	8.85932	82.0833	2.38967	0	0	0	22.55	2.71245	1.55057	0.549419		1039809	2.85322	0.94	2.225	-0.250833	5
14	2011	Hong Kong	0	33888.5	5	38.684	7.48599	38.4847	5.26316	447.058	202.293	8.71146	84.8958	2.38967	0	0	0	24.2	-0.100673	5.03003	0.598099		1073297	3.22059	0.894167	2.11167	-0.739167	5
14	2012	Hong Kong	0	34064.9	5	28.5144	13.7169	18.3653	4.0566	449.993	198.532	9.09694	82.0833	2.38967	0	0	0	17.8	0.0228382	11.8794	0.950478		1219144	13.5887	0.748333	-11.1017	0.0016667	5
14	2013	Hong Kong	0	34960.6	5	27.8729	6.01318	46.4854	4.35177	455.277	218.124	9.30643	84.8958	2.38967	0	0	0	14.23	1.52253	9.42232	0.969516		1255766	3.00391	0.9425	3.6175	1.27917	5
15	1990	India	0	536.163	5.54	0	0	1.87954	8.97123	15.239	24.487	11.86	47.25	-1.18766	0	0	0	23.06	-0.815392				809700					4
15	1991	India	0	530.895	5.54	0.0267572	0.00168824	1.5208	13.8702	16.6949	23.4112	11.6428	43.25	-1.18766	0	0	0	18.37	-1.3447	8.32835	0.217683		961079	18.6957				4
15	1992	India	0	548.896	5.54	0.0942876	0.0966984	0.881999	11.7878	18.1154	24.2726	11.4707	53.875	-1.18766	0	0	0	15.45	5.24916	40.4627	0.743441		1042216	8.44228				5
15	1993	India	0	563.75	5.54	0.19366	0.481756	1.1699	6.36204	19.3129	23.4213	11.5628	60.375	-1.18766	0	0	0	12.69	2.27818	158.459	0.899765		1268028	21.6665				5
15	1994	India	0	589.709	5.54	0.292261	1.64892	0.907949	10.2115	19.7321	23.2398	10.9672	67.3333	-1.18766	0	0	0	13.93	-0.568689	146.004	0.980608		1543788	21.7472	0.81	2.28		5
15	1995	India	0	622.304	5.54	0.584733	0.433847	0.388252	10.2249	22.4733	22.1228	11.0769	68.375	-1.18766	0	1	0	12.39	-0.741538	8.34341	0.713064	0.561225	1737815	12.5682	0.809167	2.1	0.2325	5
15	1996	India	0	656.697	5.54	0.606838	0.990108	2.60469	8.97715	21.5515	22.9991	10.8569	68.0833	-1.18766	0	0	0	16.44	1.46327	23.9058	0.720573	0.830572	1903233	9.51873	0.768333	-3.81	-0.6325	4
15	1997	India	0	670.61	5.54	0.845384	0.603946	1.97494	7.16425	22.2295	23.1494	11.5903	69.1792	-1.18766	0	0	1	22.36	0.292665	30.9526	0.925714	0.866716	2116135	11.1863	0.8425	-0.506667	2.5175	4
15	1998	India	0	699.069	5.54	0.614508	-0.140213	2.29449	13.2308	23.291	23.2697	12.5163	65.1875	-1.18766	0	0	1	25.6	-2.06959	20.9839	0.606392	0.811884	2378744	12.4098	0.92	2.45583	-1.1325	4
15	1999	India	0	747.252	5.54	0.464498	0.496302	1.20434	4.66982	24.3879	24.9847	12.7954	63.2799	-1.18766	0	1	0	24.37	2.82483	23.6628	0.84462	0.941253	2649312	11.3744	0.934167	1.15167	0.169167	4
15	2000	India	0	762.313	5.54	0.752025	0.520617	1.63665	4.00943	26.4373	27.8511	12.5562	63.8125	-1.18766	0	0	0	23.32	1.5396	23.8208	0.844661	0.953591	2854184	7.73303	0.931667	0.204167	-0.0808333	4
15	2001	India	0	785.345	5.54	1.10778	0.597136	0.293436	3.68481	25.5453	28.1262	12.3603	65.0042	-1.18766	0	1	0	25.75	4.05213	24.4891	0.830588	0.985522	3145099	10.1926	0.935	-0.908333	0.1325	4
15	2002	India	0	801.508	5.54	1.07374	0.202949	0.412971	4.3922	29.0001	31.7497	11.8902	65.7083	-1.18766	0	1	0	27.29	4.81477	45.9725	0.938404	0.92446	3438278	9.32177	0.936667	-4.36333	-0.2575	4
15	2003	India	0	850.293	5.54	0.699071	1.32871	0.281727	3.80587	30.0652	31.0812	11.43	67.8958	-1.18766	0	0	0	21.98	5.22105	36.9181	0.898512	0.925332	3911486	13.7629	1.05	-0.1825	1.255	4
15	2004	India	0	902.906	5.54	0.799808	1.25473	0.928617	3.76724	36.8574	35.568	10.9345	71.6042	-1.18766	0	0	0	15.48	3.36241	23.9629	0.89808	0.924119	4549624	16.3145	1.13917	2.38167	0.619167	4
15	2005	India	0	971.23	5.54	0.871407	1.4566	1.55152	4.24635	41.3052	39.4036	10.8741	71.7292	-1.18766	0	0	0	12.81	3.36944	13.4748	0.833876	0.905269	5228142	14.9137	1.14917	2.8275	0.0866667	4
15	2006	India	0	1044.89	5.54	2.11029	1.00189	2.63678	6.14552	45.2978	43.2206	10.3261	71.2292	-1.18766	0	0	0	12.81	-0.262271	20.821	0.883817	0.849345	6.1939e+06	18.4724	1.12083	7.67	-2.77417	4
15	2007	India	0	1130.09	5.54	2.03663	2.65301	3.23568	6.37	44.8762	44.8187	10.287	70.6667	-1.18766	0	0	0	17.54	3.77054	37.7375	0.812004	0.893553	8.07915e+06	30.4371	0.910833	-0.488333	-0.0275	4
15	2008	India	0	1156.93	5.54	3.54599	-1.22784	1.98939	8.35182	52.2695	48.539	10.9294	67.8542	-1.18766	1	0	0	32.69	1.21148	10.9306	0.676968	0.569721	8.86484e+06	9.72488	0.641667	-19.3167	0.320833	4
15	2009	India	0	1237.34	5.54	2.60599	1.31326	0.469157	10.8774	45.477	47.2967	11.9045	69.7083	-1.18766	1	0	0	31.48	3.30178	6.24696	0.356762	0.492045	1.0171e+07	14.7345	0.921667	6.0775	0.72	3
15	2010	India	0	1345.77	5.54	1.6036	2.22342	2.36462	11.9923	48.3083	49.5835	11.4353	69.75	-1.18766	0	0	0	22.55	-2.60102	0.355024	0.0602707	0.0793794	1.24183e+07	22.0946	0.975	6.39833	0.164167	3
15	2011	India	0	1416.4	5.54	1.98815	0.147661	2.74774	8.85785	55.0213	50.7336	11.1777	67.6458	-1.18766	0	0	0	24.2	0.337552	18.6034	0.900049	0.762317	1.39426e+07	12.275	0.9375	0.4675	-0.7225	3
15	2012	India	0	1474.97	5.54	1.30997	1.64376	3.2277	9.31245	55.545	51.6572	10.9438	69.75	-1.18766	0	0	0	17.8	1.16962	3.17957	0.179854	0.228954	1.458e+07	4.57176	0.868333	-6.5075	0.4375	3
15	2013	India	0	1550.14	5.54	1.51214	0.377442	2.74022	10.9076	53.2837	51.8707	11.2601	67.6458	-1.18766	0	0	0	14.23	2.21776	14.3597	0.597897	0.63248	1.61369e+07	10.6779	1.01333	8.42333	0.5	4
16	1990	Indonesia	0	1707.6	5.18	0.955198	-0.0812749	3.05436	7.81268	49.0619	47.2641	8.84399	60.2917	2.38967	0	0	0	23.06	6.48529									4
16	1991	Indonesia	0	1794.19	5.18	1.15629	-0.00936271	3.29802	9.41613	49.8993	46.8646	8.31488	68.6667	2.38967	0	0	0	18.37	12.6216	62.1449	0.996176	0.967248						4
16	1992	Indonesia	0	1878.71	5.18	1.27735	-0.0632564	3.19157	7.52574	52.8497	45.5111	8.7577	68.0417	2.38967	0	0	0	15.45	12.5082	82.2712	0.995239	0.989921						4
16	1993	Indonesia	0	1968.12	5.18	1.2683	1.14236	1.37905	9.68779	50.5233	48.9038	9.0233	69.625	2.38967	0	0	0	12.69	-1.61311	2.24704	0.972057	0.541911						4
16	1994	Indonesia	0	2083.06	5.18	1.19225	2.19173	-0.869456	8.5185	51.8771	51.884	8.11418	69.4583	2.38967	0	0	0	13.93	4.35748	14.4292	0.99362	0.613126			0.57	-9.46		4
16	1995	Indonesia	0	2219.81	5.18	2.15008	2.02838	1.19526	9.43205	53.9586	53.4784	7.82906	69.9583	2.38967	0	1	0	12.39	1.7335	28.0299	0.996588	0.857554	25852000		0.606667	-6.80333	2.015	4
16	1996	Indonesia	0	2357.96	5.18	2.7242	2.20126	0.109073	7.96848	52.2647	55.4286	7.56696	70.875	2.13041	0	0	0	16.44	3.19123	53.0453	0.999615	0.945011	34405000	33.0845	0.813333	16.1192	0.543333	4
16	1997	Indonesia	0	2433.34	5.18	2.1678	-1.21994	-1.14485	6.2299	55.9939	60.8163	6.84281	68.8833	1.87116	0	0	1	22.36	1.59672	16.8454	0.994027	0.790128	46085860	33.9511	0.505833	-2.50833	-3.935	4
16	1998	Indonesia	0	2084.23	5.18	-0.25229	-1.96761	-7.82677	58.3871	96.1862	53.2102	5.69351	44.9792	0.910666	0	0	1	25.6	-31.7911	85.3825	0.999509	0.939896	75120330	63.0008	0.335	-3.88667	-0.2825	1
16	1999	Indonesia	0	2071.55	5.18	-1.33257	-1.28024	-1.58165	20.4891	62.9439	20.481	6.60446	48.7825	1.35265	0	1	0	24.37	5.46011	3.84258	0.960726	0.744438	101790000	35.5026	0.27	1.06	-0.773333	3
16	2000	Indonesia	0	2143.39	5.18	-2.75744	-1.15787	-0.778513	3.72002	71.4369	19.4493	6.53199	56.5833	1.09339	0	0	0	23.32	-8.45722	53.2108	0.99191	0.959825	125615000	23.406	0.154167	-7.08333	0.521667	3
16	2001	Indonesia	0	2190.77	5.18	-1.85569	-0.151951	-2.66177	11.5021	69.7932	18.1557	6.88906	55.2958	1.09339	0	1	0	25.75	-0.819333	27.053	0.996415	0.87976	127796000	1.73626	0.255833	-3.23667	-0.753333	3
16	2002	Indonesia	0	2257.75	5.18	0.0741539	0.624474	-1.00686	11.8788	59.0795	19.3419	7.25746	58.2292	1.09339	0	1	0	27.29	9.23001	2.10199	0.998984	0.672749	138250000	8.18022	0.475	5.49417	2.365	3
16	2003	Indonesia	0	2333.1	5.18	-0.254255	0.958924	-1.10696	6.58572	53.6165	21.1894	8.12949	60.5208	1.09339	0	0	0	21.98	8.76524	8.8737	0.982723	0.637879	166474000	20.4152	0.595833	5.37917	0.705833	3
16	2004	Indonesia	0	2416.84	5.18	0.738243	1.57927	-1.77128	6.24352	59.7613	24.7221	8.32187	62.1458	1.09339	0	0	0	15.48	3.58668	3.88562	0.995886	0.497744	2.0618e+08	23.8514	0.566667	-7.56917	-0.899167	3
16	2005	Indonesia	0	2519.51	5.18	2.91612	1.84336	-1.18987	10.452	63.9879	25.5394	8.10951	63.9583	1.09339	0	0	0	12.81	-3.12463	25.8723	0.994734	0.942918	2.69971e+08	30.9391	0.765833	2.83667	2.26917	3
16	2006	Indonesia	0	2621.96	5.18	1.34794	1.67515	-0.604498	13.1094	56.6571	23.868	8.62717	67.2083	1.09339	0	0	0	12.81	-3.08147	32.2122	0.996222	0.965623	3.46492e+08	28.3444	0.820833	1.17583	0.415833	3
16	2007	Indonesia	0	2750.62	5.18	1.60301	2.30934	-0.0668785	6.40745	54.8292	25.1634	8.34647	69.4375	1.09339	0	0	0	17.54	-2.9093	26.9616	0.984218	0.867251	4.3846e+08	26.5424	0.855	1.08	0.3525	4
16	2008	Indonesia	0	2876.89	5.18	1.82633	0.599467	0.675325	9.77659	58.5614	26.2964	8.42378	69	1.09339	1	0	0	32.69	-6.91799	14.4908	0.987264	0.747158	4.25847e+08	2.8767	0.865	2.61083	-1.07167	4
16	2009	Indonesia	0	2970.04	5.18	0.90392	1.94225	0.70328	4.81352	45.5121	24.8948	9.58918	67.1667	1.09339	1	0	0	31.48	3.27616	9.35892	0.95407	0.86006	4.66393e+08	9.52135	0.775	-4.56833	0.625	4
16	2010	Indonesia	0	3113.48	5.18	2.02518	2.08097	0.528075	5.13275	46.7013	24.3565	9.00591	68.1042	1.09339	0	0	0	22.55	-3.75027	27.2625	0.991826	0.916891	5.25145e+08	12.5972	0.826667	0.665833	-0.0191667	4
16	2011	Indonesia	0	3262.75	5.18	2.30298	0.559462	0.554744	5.3575	50.18	26.8785	9.05868	68.125	-0.130009	0	0	0	24.2	3.43298	11.5806	0.983781	0.708174	6.57337e+08	25.1724	0.839167	-0.520833	0.250833	4
16	2012	Indonesia	0	3415.35	5.18	2.30978	1.59864	0.792642	4.27951	49.5829	29.888	9.24879	68.1042	-0.130009	0	0	0	17.8	6.36771	6.70255	0.949786	0.932697	7.55251e+08	14.8955	0.884167	-0.336667	0.0358333	4
16	2013	Indonesia	0	3560.11	5.18	2.55708	1.33396	0.290469	6.41339	48.7465	32.4431	9.50154	68.125	-0.130009	0	0	0	14.23	4.76592	4.45643	0.998796	0.786307	8.90552e+08	17.9147	0.91	-3.73667	1.6175	4
17	1990	Korea	0	8464.94	5.58	0.276903	0.232303	1.74665	8.57763	52.7847	46.8056	10.9426	45.6667	-0.130009	0	0	0	23.06	-6.43954				13811200					4
17	1991	Korea	0	9249.39	5.58	0.355014	0.874386	1.85951	9.3	51.3037	46.7506	10.7928	44.5833	-0.130009	0	0	0	18.37	-5.16787	19.8301	0.772688		16321700	18.1773				4
17	1992	Korea	0	9719.06	5.58	0.204511	1.64959	0.876114	6.30631	50.3361	46.1254	11.1588	38.9167	-0.130009	0	0	0	15.45	-1.89324	49.6353	0.924017		18107300	10.94				4
17	1993	Korea	0	10279.5	5.58	0.15004	2.82879	-0.892712	4.74576	48.6583	46.0332	10.9381	39.2083	-0.130009	0	0	0	12.69	-1.51677	44.8516	0.940904		23079800	27.4613				4
17	1994	Korea	0	11113.5	5.58	0.176366	1.8995	2.88443	6.25674	49.8642	47.1862	10.5663	40.5833	-0.130009	0	0	0	13.93	-4.15766	14.7563	0.807012		25204100	9.20415	0.23	-0.45		4
17	1995	Korea	0	12055.2	5.58	0.317487	2.61372	3.74466	4.4797	54.3156	46.5396	10.3587	44.875	-0.130009	0	1	0	12.39	-5.16931	10.3649	0.718248	0.564026	29305400	16.2724	0.3675	-0.0366667	2.53333	4
17	1996	Korea	0	12847.8	5.58	0.385374	3.56545	4.06373	4.92343	54.7082	49.6349	10.741	46.375	-1.18766	0	0	0	16.44	-2.65172	10.8591	0.722706	0.878814	25722400	12.2264	0.588333	-1.45833	2.26833	4
17	1997	Korea	0	13481.6	5.58	0.507453	2.37439	-1.47467	4.44687	60.2319	55.1051	10.6434	42.5042	-1.18766	0	0	1	22.36	1.11028	8.90383	0.268881	0.502268	22519300	12.4526	0.791667	-1.84583	1.425	4
17	1998	Korea	0	12652.4	5.58	1.4376	0.2058	-4.23497	7.51208	72.9055	60.3975	11.7473	39.6042	-1.18766	0	0	1	25.6	2.64822	175.416	0.418056	0.717472	20703000	8.06553	1.02417	5.89583	0.681667	1
17	1999	Korea	0	13983.4	5.58	1.91921	1.62609	0.356867	0.811448	65.4302	66.3998	11.273	40.2254	-1.18766	0	1	0	24.37	4.1822	72.1507	0.769968	0.758434	28486700	37.597	1.04417	0.289167	-0.24	3
17	2000	Korea	0	15104.5	5.58	1.65293	2.26073	-0.604737	2.26533	67.9472	71.9883	11.3383	48.1875	-0.130009	0	0	0	23.32	0.719014	46.4078	0.865474	0.915189	28238100	0.872688	1.045	-1.30917	-0.0333333	3
17	2001	Korea	0	15667.4	5.58	0.661793	2.29383	-2.21386	4.06692	63.9111	106.058	12.1868	47.4417	-0.130009	0	1	0	25.75	-0.624318	8.93495	0.290359	0.40482	32826800	16.25	1.03417	-1.69333	0.0033333	3
17	2002	Korea	0	16734.8	5.58	0.392811	0.883058	0.720797	2.76306	60.1537	116.022	12.1348	46.57	-0.130009	0	1	0	27.29	0.506122	8.95149	0.49166	0.489758	37987400	15.7207	1.04667	0.536667	0.1625	3
17	2003	Korea	0	17136.7	5.58	0.518059	3.33424	-0.185725	3.51382	63.393	114.74	12.4677	54.5983	-0.130009	0	0	0	21.98	0.661444	26.8849	0.773254	0.925946	40749000	7.26978	1.02667	-0.926667	-0.183333	3
17	2004	Korea	0	17905.2	5.58	1.20884	2.40231	0.120332	3.59102	72.7611	109.776	12.7893	50.0567	-0.130009	0	0	0	15.48	1.28775	18.0136	0.810298	0.690008	38791800	4.80306	1.0425	0.74	0.106667	3
17	2005	Korea	0	18568.4	5.58	0.702398	1.57142	0.786172	2.75438	71.1843	114.819	13.2829	63.2025	-0.130009	0	0	0	12.81	1.6363	0.215753	0.0245624	0.0231041	43249000	11.4901	1.02917	-0.368333	0.035	3
17	2006	Korea	0	19427.2	5.58	0.354458	0.796197	4.87912	2.24173	73.5513	127.221	13.8192	64.265	-0.130009	0	0	0	12.81	1.39628	6.2503	0.526541	0.546733	51869500	19.9323	1.03083	-0.231667	-0.0533333	3
17	2007	Korea	0	20385.3	5.58	0.158941	2.70588	4.1885	2.53435	77.243	134.88	13.9286	64.4942	0.129246	0	0	0	17.54	-1.19179	21.9175	0.990958	0.839252	56399000	8.73249	1.03917	0.965	0.0241667	3
17	2008	Korea	0	20803.5	5.58	0.330337	-2.58326	-0.982909	4.67432	99.9335	148.34	14.6449	62.265	0.388501	1	0	0	32.69	1.02496	37.276	0.859291	0.805095	64846300	14.9777	1.02833	0.585833	-0.463333	3
17	2009	Korea	0	20843.1	5.58	0.249353	5.35429	0.0436772	2.757	90.4126	144.527	15.1693	57.4929	0.647755	1	0	0	31.48	-0.436994	67.8621	0.904993	0.934971	67779100	4.52269	0.9975	-2.07167	0.325	3
17	2010	Korea	0	22087	5.58	-0.013714	3.84597	-0.454153	2.95586	95.6541	135.928	14.4715	53.6875	0.90701	0	0	0	22.55	0.274026	12.7087	0.503993	0.56478	74545700	9.98331	1.03	1.05083	0.0891667	3
17	2011	Korea	0	22724.7	5.58	0.387613	1.29258	1.04203	4	110	138.133	14.5857	55.2708	1.16627	0	0	0	24.2	2.94642	15.4142	0.814085	0.918915	80055900	7.39171	1.03583	1.13833	-0.105	3
17	2012	Korea	0	23123.8	5.58	0.774603	-0.900265	2.45588	2.19231	109.886	136.693	14.8334	53.6875	1.16627	0	0	0	17.8	2.92489	4.16948	0.372431	0.45634	88342000	10.3504	1.01333	-1.75167	-0.0925	3
17	2013	Korea	0	23685.4	5.58	1.09397	-2.87681	3.64057	1.30787	102.771	134.908	15.0035	55.2708	1.16627	0	0	0	14.23	2.14893	15.765	0.579312	0.676015	104262000	18.0209	1.0425	-0.945833	1.1525	3
18	1990	Malaysia	0	4534.8	4.76	5.29818	-0.578619	-0.20155	2.6178	146.889	69.4133	13.7941	74.1667	2.38967	0	0	0	23.06	-1.28842				18145					4
18	1991	Malaysia	0	4835.99	4.76	8.13787	0.34636	1.00871	4.35833	159.313	73.7611	13.6942	77.4583	2.38967	0	0	0	18.37	0.594737	5.35416	0.422508	0.536079	20770.6	14.4701				4
18	1992	Malaysia	0	5131.83	4.76	8.76283	-1.89738	5.38154	4.76723	150.61	108.257	13.0101	76.25	2.38967	0	0	0	15.45	3.68112	40.126	0.940614	0.9906	40731.7	96.1027				4
18	1993	Malaysia	0	5500.12	4.76	7.48289	-1.05928	11.1236	3.53659	157.941	105.708	12.6312	79.5417	1.16627	0	0	0	12.69	2.27546	63.9315	0.989637	0.929109	28253.3	30.6356				4
18	1994	Malaysia	0	5858.95	4.76	5.82939	-2.21429	-2.5627	3.72497	179.905	108.91	12.2649	80.3333	1.16627	0	0	0	13.93	-0.261887	11.2849	0.575353	0.584927	38482.1	36.2039	0.85	2.17		4
18	1995	Malaysia	0	6275.12	4.76	4.70351	-0.490395	3.24805	3.45058	192.114	124.16	12.3732	80.5833	1.16627	0	1	0	12.39	-1.68789	5.64532	0.0589012	0.106484	47969.9	24.6551	0.854167	2.4525	0.1425	4
18	1996	Malaysia	0	6729.52	4.76	5.03554	-0.266025	0.5285	3.48856	181.767	138.375	11.1054	81.1667	0.90701	0	0	0	16.44	-0.288663	9.50652	0.340875	0.388493	64559.3	34.5829	0.854167	-0.568333	-0.07	4
18	1997	Malaysia	0	7040.79	4.76	5.12785	-0.247342	1.9092	2.66251	185.665	154.892	10.767	79.4708	0.647755	0	0	1	22.36	0.288175	33.648	0.889081	0.952522	82896.1	28.403	0.885	-4.3675	0.16	4
18	1998	Malaysia	0	6360.95	4.76	2.99741	0.392238	0.377413	5.27034	209.491	152.85	9.76896	69.9167	0.388501	0	0	1	25.6	-3.84055	143.347	0.903124	0.93177	36177.7	56.3578	0.98	-8.59917	2.67083	2
18	1999	Malaysia	0	6589.6	4.76	4.92148	-1.12647	0	2.74456	217.572	141.667	10.9867	71.5136	0.129246	0	1	0	24.37	2.14725	34.0492	0.87996	0.881389	45674.7	26.251	1.34083	11.6575	1.04083	5
18	2000	Malaysia	0	7009.6	4.76	4.03844	-2.28731	0	1.53474	220.407	126.73	10.1653	75.8125	-0.130009	0	0	0	23.32	-7.88809	1.99643	0.645461	0.462121	41372.2	9.41988	1.31833	1.06583	-0.0616667	5
18	2001	Malaysia	0	6893.28	4.76	0.597032	-0.71757	-0.893474	1.41678	203.365	127.232	12.0393	76.1708	-0.130009	0	1	0	25.75	4.30919	3.73327	0.757159	0.590085	40021.6	3.26441	1.2975	-0.594167	-0.365	5
18	2002	Malaysia	0	7114.82	4.76	3.17656	-0.82904	1.85197	1.80787	199.356	121.352	12.9578	76.375	-0.130009	0	1	0	27.29	0.204179	0.638084	0.15972	0.161524	42581.1	6.39509	1.25333	1.79083	-0.200833	5
18	2003	Malaysia	0	7377.31	4.76	2.2442	1.06574	-0.812142	0.992816	194.195	118.592	12.968	76.2083	-0.130009	0	0	0	21.98	0.818933	22.1188	0.653376	0.636885	45533.8	6.9343	1.13833	1.57	-2.3375	5
18	2004	Malaysia	0	7725.85	4.76	3.70679	6.95413	3.68865	1.51854	210.374	111.629	12.5799	79.6667	-0.130009	0	0	0	15.48	-1.51345	48.5111	0.913285	0.891543	50085.3	9.99601	0.950833	-6.81333	0.320833	5
18	2005	Malaysia	0	7983.89	4.76	2.73439	-2.07983	-1.50738	2.96087	203.854	106.293	11.4736	79.4375	-0.130009	0	0	0	12.81	-5.55186	0.768338	0.182638	0.191049	52622.7	5.06603	0.975	-0.0241667	-0.293333	5
18	2006	Malaysia	0	8273.66	4.76	4.72718	3.41552	-4.16035	3.60924	202.578	103.49	11.1677	79.6875	-0.130009	0	0	0	12.81	-2.33045	19.814	0.999375	0.966756	58215.6	10.6284	0.979167	0.949167	0.255833	3
18	2007	Malaysia	0	8889.68	4.76	4.68685	4.81519	1.77063	2.02735	192.466	101.42	11.5669	81.0208	-0.130009	0	0	0	17.54	-0.806056	10.243	0.974724	0.818349	63898.7	9.7621	0.993333	1.7125	0.0333333	3
18	2008	Malaysia	0	9020.4	4.76	3.28081	-9.13405	-2.31866	5.44078	176.668	96.6043	11.5048	79.4792	1.09339	1	0	0	32.69	-8.35518	11.3447	0.860177	0.800272	68512.6	7.22068	0.97	-0.400833	-0.335833	3
18	2009	Malaysia	0	8635.12	4.76	0.0566921	2.99026	0.624585	0.583308	162.559	111.447	13.0485	76.4583	-0.130009	1	0	0	31.48	8.16152	12.0574	0.360187	0.413613			0.959167	-0.035	-0.0416667	3
18	2010	Malaysia	0	9071.36	4.76	4.39763	8.99684	0	1.71004	169.662	110.274	12.2261	78.2708	-1.18766	0	0	0	22.55	-4.52195	1.38106	0.175387	0.184682			0.944167	0.748333	-0.0966667	3
18	2011	Malaysia	0	9377.18	4.76	5.22572	5.10759	0	3.2	166.62	111.585	13.0475	77.9792	-1.18766	0	0	0	24.2	-1.63338	25.609	0.938328	0.995049			0.906667	-0.331667	-0.48	3
18	2012	Malaysia	0	9709.01	4.76	3.19181	8.48632	0	1.71004	158.937	110.274	13.5328	78.2708	-1.18766	0	0	0	17.8	2.36696	2.68586	0.309012	0.361278			0.875	-0.533333	-0.15	3
18	2013	Malaysia	0	9981.15	4.76	3.69867	3.00188	0	3.2	154.083	111.585	13.5501	77.9792	-1.18766	0	0	0	14.23	2.82048	2.88559	0.488778	0.429448			0.8675	0.746667	-0.139167	3
19	1990	Mexico	1	7257.93	5.75	0.970272	1.2824	4.27163	2.10501	38.3062	123.884	8.38401	66	-0.831247	0	0	0	23.06					30121.2					4
19	1991	Mexico	1	7415.51	5.75	1.50801	4.05179	2.75207	3.14299	35.6373	124.633	9.07789	69.9167	-0.130009	0	0	0	18.37		24.9758	0.9373	0.968021	38581.1	28.0863				4
19	1992	Mexico	1	7532.61	5.75	1.20817	4.96164	-0.260444	15.5085	35.5093	28.037	9.93052	71.7083	-0.130009	0	0	0	15.45		24.9905	0.77225	0.7613	43972.4	13.9739				5
19	1993	Mexico	1	7685.22	5.75	0.870898	5.73832	0.804424	9.75153	25.9656	25.381	12.9776	71.25	1.09339	0	0	0	12.69	-15.7318	4.51053	0.811374	0.572271	47192.9	7.32379				5
19	1994	Mexico	1	7896.12	5.75	2.08081	1.55166	0.436571	6.96578	29.2971	30.9146	12.5214	73.5	1.09339	0	0	0	13.93	5.31941	368.574	0.994741	0.98837	56935.5	20.6442	1.07	0.48		3
19	1995	Mexico	1	7307.18	5.75	2.77094	-2.82574	-0.855844	34.9993	46.1116	24.36	13.1705	66.125	1.09339	0	1	0	12.39	14.5614	49.8573	0.916084	0.990443	66808.6	17.3409	1.05917	-0.168333	-0.0666667	1
19	1996	Mexico	1	7603.71	5.75	2.3114	3.1669	-0.536507	34.3777	50.7241	15.7203	12.4548	69.3333	1.09339	0	0	0	16.44	-0.808158	26.4884	0.982904	0.854218	83991.1	25.7189	1.06083	0.57	-0.0983333	3
19	1997	Mexico	1	7999.86	5.75	2.66979	0.978806	0.0407238	20.6265	49.3202	21.0753	12.1034	71.1917	1.09339	0	0	1	22.36	-2.93165	67.8678	0.851729	0.966867	108891	29.6463	1.05917	0.209167	0.0116667	3
19	1998	Mexico	1	8245.49	5.75	2.54114	0.1901	0.98253	15.928	51.7761	18.9005	11.5936	68.5833	1.09339	0	0	1	25.6	2.577	85.6319	0.684338	0.797983	131528	20.7884	1.04917	-0.999167	0.0475	3
19	1999	Mexico	1	8340.56	5.75	2.39542	2.06624	-1.25362	16.5856	51.2689	15.9406	11.4053	67.5169	1.09339	0	1	0	24.37	-1.1898	835.888	0.996223	0.999871	188718	43.4814	1.06083	-1.52583	-0.0358333	3
19	2000	Mexico	1	8659.8	5.75	2.64902	-0.204063	-0.577593	9.49502	53.1311	14.5929	11.2499	71.0833	1.09339	0	0	0	23.32	-1.28873	168.679	1	0.987988	208943	10.717	1.10667	0.508333	0.935	3
19	2001	Mexico	1	8494.84	5.75	4.12042	0.404204	-0.0916789	6.3625	48.528	12.1246	11.3841	73.0625	1.09339	0	1	0	25.75	2.50401	39.3703	1	0.87887	225580	7.96259	1.15	3.52833	-0.164167	3
19	2002	Mexico	1	8401.02	5.75	3.22729	-0.205054	-0.373747	5.03109	48.3711	13.7309	11.4722	70.4167	0.0357458	0	1	0	27.29	-0.641867	27.4188	1	0.979136	263937	17.0035	1.0825	-1.98083	-0.779167	3
19	2003	Mexico	1	8416.9	5.75	2.60122	0.421378	-0.521369	4.54814	51.2353	13.7178	11.3121	71.1667	0.0357458	0	0	0	21.98	-1.08957	23.1793	1	0.82233	303614	15.0328	1.0575	-2.12167	0.125	3
19	2004	Mexico	1	8667.29	5.75	3.22232	0.661338	-0.5168	4.68828	54.2264	12.993	10.678	74.3125	1.09339	0	0	0	15.48	-2.35316	21.7303	1	0.853334	340178	12.0428	1.08333	4.43833	0.0508333	3
19	2005	Mexico	1	8808.56	5.75	2.85033	0.8903	0.445947	3.98757	54.5764	14.0952	10.6939	75.8542	1.09339	0	0	0	12.81	1.18712	29.1873	0.988496	0.975733	380034	11.7162	1.005	3.2975	-1.61917	3
19	2006	Mexico	1	9108.07	5.75	2.16168	0.014181	0.100923	3.62938	56.3623	16.5085	10.499	75.8333	1.09339	0	0	0	12.81	-3.48808	11.7958	0.789766	0.839146	449821	18.3635	0.820833	-8.66667	0.06	3
19	2007	Mexico	1	9253.32	5.75	3.08712	1.29206	1.74528	3.96684	57.0648	17.9958	10.5647	78.1042	1.09339	0	0	0	17.54	-2.83233	21.7567	0.775822	0.887888	494744	9.98668	0.875	-0.77	0.595	3
19	2008	Mexico	1	9232.2	5.75	2.59462	0.41541	0.685002	5.12551	58.0711	17.0455	10.8821	76.4375	1.09339	1	0	0	32.69	-0.51435	43.1876	0.935867	0.990163	577543	16.7358	0.931667	5.76333	-0.845	3
19	2009	Mexico	1	8657.84	5.75	1.97148	1.70678	0.280872	5.29616	56.0348	18.1472	11.9861	69.5833	1.09339	1	0	0	31.48	0.944602	12.993	0.696719	0.80472	632032	9.43477	0.850833	-0.55	-0.386667	3
19	2010	Mexico	1	8959.58	5.75	2.48143	3.66259	3.01356	4.15673	60.9465	18.4491	11.6582	72.7917	1.09339	0	0	0	22.55	-1.23707	11.1483	0.564269	0.649144	693423	9.71324	0.820833	-1.365	0.15	3
19	2011	Mexico	1	9183.33	5.75	1.99591	3.57319	-0.184622	3.40738	63.7765	19.564	11.5727	73.9583	1.09339	0	0	0	24.2	-1.51474	45.1223	0.900227	0.989084	763492	10.1048	0.823333	-0.156667	-0.18	3
19	2012	Mexico	1	9414.91	5.75	1.59699	6.73984	-0.875424	4.11151	66.3996	20.2007	11.832	72.7917	1.09339	0	0	0	17.8	0.0493276	8.3133	0.898307	0.947674	846019	10.8092	0.823333	-0.728333	0.298333	3
19	2013	Mexico	1	9409.97	5.75	3.53549	3.98236	1.04572	3.80639	64.3709	22.4537	12.1748	73.9583	1.09339	0	0	0	14.23	0.837485	5.48458	0.731734	0.934655	917876	8.49347	0.841667	-1.05917	0.329167	3
20	1990	Nicaragua	1	1138.05	3.59	0	0	-15.9591	3.80639	71.2908	22.4537	43.4792	37.875	-1.18766	0	0	0	23.06	-103.701				63.1245					1
20	1991	Nicaragua	1	1111.15	3.59	0	0	-39.9381	4.01862	74.328	22.568	20.5506	42.2917	-1.18766	0	0	0	18.37	-102.419	785.296	0.211333	0.889523	882.7	1298.35				5
20	1992	Nicaragua	1	1091.1	3.59	0.83668	0	-30.5316	21.9	70.5176	22.7041	19.672	45.75	-1.18766	0	0	0	15.45	-7.39955	5.0656	0.22881	0.492349	932.6	5.65311				5
20	1993	Nicaragua	1	1063.43	3.59	2.209	0	-30.2604	13.5	68.286	28.3688	17.5887	52.125	-0.130009	0	0	0	12.69	-3.67319	6.49219	0.343496	0.894852	1005.7	7.8383				4
20	1994	Nicaragua	1	1076.04	3.59	1.20885	0	-24.3478	3.7	39.0812	15.6988	7.49097	54.9583	-0.130009	0	0	0	13.93	-53.4995	6.68251	0.254108	0.519949	1533.3	52.461	1.02	-0.04		4
20	1995	Nicaragua	1	1117.05	3.59	2.1471	0	-16.1431	11.18	44.0398	16.5471	7.51658	60	-0.130009	0	1	0	12.39	-0.875791	5.72721	0.318802	0.348142	1894.5	23.557	1.02	2.2175	0.0075	4
20	1996	Nicaragua	1	1165.54	3.59	2.78529	0	-9.23091	11.62	48.4828	12.8662	7.34508	57.7917	1.35265	0	0	0	16.44	3.80561	28.2468	0.705455	0.782538	2545.88	34.3828	0.945	-2.145	-0.811667	4
20	1997	Nicaragua	1	1190.03	3.59	4.63329	0	-2.25742	9.22	58.0055	16.1716	6.91524	55.6125	1.6119	0	0	1	22.36	3.62148	2.98863	0.199342	0.301735	3372.6	32.4729	0.93	-2.64083	0.0275	4
20	1998	Nicaragua	1	1213.17	3.59	4.70739	0	-0.901782	13.046	57.0137	19.8071	7.1263	53.5	1.87116	0	0	1	25.6	-0.526203	16.5099	0.57908	0.719517	4038.12	19.7331	0.940833	-2.85167	0.335833	4
20	1999	Nicaragua	1	1277.53	3.59	6.94645	0	3.41865	11.212	62.5376	23.1411	8.22781	50.4323	2.13041	0	1	0	24.37	1.27637	8.27687	0.41644	0.480589	4267.59	5.6825	0.966667	-0.0983333	-0.0558333	4
20	2000	Nicaragua	1	1309.53	3.59	5.21799	0	-6.02859	7.07	61.2985	23.5153	8.67671	51.1667	2.38967	0	0	0	23.32	2.01836	21.3817	0.742617	0.827366	4468.12	4.69905	0.961667	7.50917	-0.0858333	4
20	2001	Nicaragua	1	1328.75	3.59	2.82164	0	-2.24867	5.986	57.9801	13.6707	8.96261	56.9	2.38967	0	1	0	25.75	6.00841	17.099	0.7593	0.884469	6071.07	35.875	0.849167	18.2892	-6.3625	4
20	2002	Nicaragua	1	1320.39	3.59	3.90298	0	0.170361	3.75	58.0913	15.0825	8.74503	56.7708	2.38967	0	1	0	27.29	11.481	2.35009	0.263273	0.292837	6723.31	10.7435	0.168333	-19.1275	-0.608333	4
20	2003	Nicaragua	1	1335.82	3.59	3.7821	0	-1.11791	5.302	62.1751	17.6314	9.1847	53.1667	2.38967	0	0	0	21.98	7.61414	5.11501	0.460702	0.39689	8014.54	19.2053	0.101667	-2.98917	-0.225	4
20	2004	Nicaragua	1	1388.54	3.59	4.31364	0	-2.8263	8.47	67.1953	19.5787	9.08413	56.1875	2.38967	0	0	0	15.48	2.52426	15.7642	0.740923	0.699576	9271.78	15.687	0.0833333	4.46167	-0.310833	4
20	2005	Nicaragua	1	1429.26	3.59	3.81407	0	2.08975	9.599	71.6457	22.5503	9.42815	62.3333	2.38967	0	0	0	12.81	-0.845288	5.73214	0.534353	0.512196	11643.5	25.5803	0.0408333	-3.31333	-0.681667	4
20	2006	Nicaragua	1	1464.35	3.59	4.22616	0	5.42269	9.14	76.7588	26.2999	9.2799	63.125	2.38967	0	0	0	12.81	-1.64788	0.66025	0.116647	0.120134	13967.5	19.9596	0.105833	-22.205	5.99583	4
20	2007	Nicaragua	1	1518.65	3.59	5.11792	0	6.5223	11.127	82.5532	29.9817	7.68375	64.8542	2.38967	0	0	0	17.54	-2.10812	3.64041	0.421321	0.343544	15175.7	8.65012	0.7075	22.2233	-0.210833	4
20	2008	Nicaragua	1	1550.5	3.59	7.37335	0	5.61981	19.826	87.7634	28.1676	7.62214	63.4583	2.38967	1	0	0	32.69	-5.70613	8.23558	0.621984	0.565619	16726.6	10.2195	0.685833	3.93583	0.336667	4
20	2009	Nicaragua	1	1480.38	3.59	5.18093	0	3.27143	3.687	77.924	25.1336	7.5296	62.1458	2.38967	1	0	0	31.48	4.54507	56.0698	0.918205	0.995466			0.6775	1.02	-0.738333	4
20	2010	Nicaragua	1	1526.5	3.59	5.81148	0	4.70284	5.45486	96.384	24.3131	7.79263	60.7292	2.38967	0	0	0	22.55	4.7702	127.119	0.962156	0.948335			0.606667	1.40083	-0.614167	4
20	2011	Nicaragua	1	1603.33	3.59	9.92146	0	5.0862	8.08267	107.336	23.993	7.46515	62.7292	2.38967	0	0	0	24.2	-0.954957	239.837	0.979578	0.970191			0.433333	-4.73083	-0.979167	4
20	2012	Nicaragua	1	1687.36	3.59	9.26261	0	4.7531	7.19361	110.722	26.9253	7.08839	60.7292	2.38967	0	0	0	17.8	3.86517	52.3514	0.912734	0.952461			0.366667	-2.01083	-0.486667	4
20	2013	Nicaragua	1	1750.06	3.59	8.93857	0	4.5913	7.13538	105.89	29.7274	6.9679	62.7292	2.38967	0	0	0	14.23	8.28148	40.1543	0.889372	0.907046			0.3475	2.4	-0.164167	4
21	1990	Pakistan	0	741.801	4.77	0.61299	0.218318	3.71521	9.05213	38.9095	24.1573	15.1368	41.75	-1.18766	0	0	0	23.06					154362					4
21	1991	Pakistan	0	757.869	4.77	0.568534	0.20349	2.82089	11.7913	35.5547	22.3218	14.318	42.4167	-1.18766	0	0	0	18.37		61.8283	0.86507	0.908771	196554	27.3334				3
21	1992	Pakistan	0	794.621	4.77	0.691844	0.764775	4.10275	9.50904	37.8879	23.6173	12.9079	48.8333	-1.18766	0	0	0	15.45		61.4199	0.919372	0.92977	213817	8.78256				3
21	1993	Pakistan	0	787.794	4.77	0.6771	0.569288	5.78169	9.97366	38.7473	24.5522	13.1039	52.375	-1.18766	0	0	0	12.69		58.1142	0.82817	0.940809	244175	14.1983				3
21	1994	Pakistan	0	796.631	4.77	0.811314	2.83529	2.63895	12.3682	35.3271	24.006	12.1134	60.1667	-1.18766	0	0	0	13.93		177.362	0.952985	0.940185	282541	15.7125	0.89	0.87		4
21	1995	Pakistan	0	815.336	4.77	1.19175	0.00606899	3.16491	12.3436	36.1328	24.2071	11.7435	59.75	-1.18766	0	1	0	12.39		234.317	0.985198	0.978619	333207	17.9323	0.898333	-0.8725	0.2075	4
21	1996	Pakistan	0	833.747	4.77	1.45606	0.411986	3.92275	10.3738	38.3301	24.694	12.6451	61.0417	-1.18766	0	0	0	16.44		209.155	0.937183	0.962531	321058	3.64608	0.976667	1.4725	0.325	4
21	1997	Pakistan	0	821.662	4.77	1.14722	0.446893	2.11884	11.3755	36.8523	24.6462	11.8936	61.4833	-1.18766	0	0	1	22.36		59.7358	0.810687	0.920641	367082	14.3351	0.993333	-1.34417	0.388333	4
21	1998	Pakistan	0	822.443	4.77	0.81361	-0.0916517	-3.72395	6.228	34.0117	25.1139	11.2641	56.7292	-1.8889	0	0	1	25.6		72.2971	0.883083	0.896908	414627	12.9521	1.02667	-2.55	0.3375	4
21	1999	Pakistan	0	832.698	4.77	0.844795	0.0730462	-3.80793	4.14264	32.32	25.4743	10.3601	54.8423	-1.18766	0	1	0	24.37		23.5915	0.704664	0.791481	468491	12.991	1.10083	2.395	0.9775	4
21	2000	Pakistan	0	848.632	4.77	0.416484	-0.609852	-3.39137	4.36666	28.1296	22.3361	8.64301	53.8958	-1.18766	0	0	0	23.32		32.7539	0.796301	0.993082	458843	2.05938	1.1175	7.0325	-0.6225	4
21	2001	Pakistan	0	846.642	4.77	0.529666	-0.265524	-0.83253	3.14826	30.3715	21.7755	7.7808	55.7958	-1.18766	0	1	0	25.75		418.089	0.964403	0.976582	588677	28.296	0.935833	-3.72583	-1.53667	4
21	2002	Pakistan	0	855.499	4.77	1.13821	-0.784158	-1.31108	3.29034	30.5376	21.6739	8.72392	57.4167	-1.18766	0	1	0	27.29		226.431	0.98453	0.991964	640534	8.80908	0.8875	-2.345	-0.361667	4
21	2003	Pakistan	0	878.442	4.77	0.641482	-0.142952	-1.92565	2.91413	32.8445	24.5973	8.79245	61.5208	-1.18766	0	0	0	21.98		42.7776	0.928351	0.918344	746510	16.5449	0.865	-4.36833	0.695833	4
21	2004	Pakistan	0	923.923	4.77	1.14108	0.400111	-1.97392	7.44462	30.3001	28.7361	8.19884	63.7083	-1.18766	0	0	0	15.48		8.87695	0.910188	0.622401	895970	20.0212	0.983333	2.56583	0.550833	4
21	2005	Pakistan	0	974.537	4.77	2.01001	0.827381	0.795419	9.06333	35.2533	28.6456	7.84432	59.0208	-1.18766	0	0	0	12.81		1.10507	0.338765	0.263611	985352	9.976	1.01667	-0.324167	0.456667	4
21	2006	Pakistan	0	1013.77	4.77	3.11298	1.43738	1.12557	7.92108	35.6817	26.7601	10.4363	60.0833	-1.18766	0	0	0	12.81		27.7993	0.956255	0.931972	1191780	20.9497	1.075	1.3825	0.58	4
21	2007	Pakistan	0	1041.29	4.77	3.66832	1.36561	1.83351	7.59868	32.9904	27.7368	9.87399	58.875	-1.18766	0	0	0	17.54		24.6008	0.969454	0.824769	1367907	14.7785	1.08417	3.23	-0.173333	4
21	2008	Pakistan	0	1037.58	4.77	3.19736	-0.142876	1.14348	20.2861	35.5942	28.6022	9.74969	55.375	-1.18766	1	0	0	32.69		42.9789	0.729707	0.730306			0.980833	-0.24	-1.8625	4
21	2009	Pakistan	0	1045.21	4.77	1.3904	-0.346114	1.67293	13.6478	32.0718	22.6208	10.5189	55.3125	-1.18766	1	0	0	31.48		22.848	0.587289	0.670156			0.864167	-2.82333	-0.306667	4
21	2010	Pakistan	0	1040.14	4.77	1.1375	-0.0642591	0.766036	13.8811	32.8689	21.2886	10.3162	57.9583	-1.18766	0	0	0	22.55		23.29	0.845374	0.808574			0.8425	2.96667	-0.213333	4
21	2011	Pakistan	0	1046.49	4.77	0.612275	-0.0182452	0.462211	11.9168	32.9399	18.0323	9.73615	56.9375	-1.18766	0	0	0	24.2		2.28745	0.628973	0.313136			0.745	-0.544167	-0.665	4
21	2012	Pakistan	0	1060.5	4.77	0.382259	0.0773973	0.0894741	9.68505	32.8055	16.839	10.4888	57.9583	-1.18766	0	0	0	17.8		6.92736	0.458932	0.574489			0.73	-0.403333	-0.0041667	4
21	2013	Pakistan	0	1083.97	4.77	0.57386	0.0331487	0.0486468	7.6895	33.1477	15.9404	10.9621	56.9375	-1.18766	0	0	0	14.23		63.5648	0.8782	0.900508			0.754167	-4.25	0.3475	4
22	1990	Panama	1	4023.2	3.88	2.55025	-0.673794	24.7403	0.769485	165.384	42.0368	18.1115	51.8333	2.38967	0	0	0	23.06	5.26572				52.8					5
22	1991	Panama	1	4311.12	3.88	1.85715	-0.412509	14.0955	1.25626	189.739	47.6268	17.5496	54.4167	2.38967	0	0	0	18.37	6.27488	2486.73	1		57.862	9.58712				5
22	1992	Panama	1	4569.03	3.88	2.17575	-1.07056	15.4275	1.82452	196.216	52.0809	15.8988	57.8333	2.38967	0	0	0	15.45	1.39567	72.745	1		62.1	7.32432				5
22	1993	Panama	1	4720.04	3.88	2.33844	-0.754202	19.299	0.45393	189.651	59.7366	15.1433	59.9167	2.38967	0	0	0	12.69	2.74539	26.4581	1		63	1.44928				5
22	1994	Panama	1	4755.93	3.88	5.19143	-0.00517203	59.9542	1.26843	194.78	66.184	14.8024	62	2.38967	0	0	0	13.93	1.33723	35.0402	1		75.44	19.746				5
22	1995	Panama	1	4741.13	3.88	2.82061	-0.00379454	-0.686811	0.994207	198.767	74.0242	15.1035	65.7917	2.38967	0	1	0	12.39	3.9732	0.244034	1	0.0865139	77	2.06787				5
22	1996	Panama	1	4834.65	3.88	4.45715	-0.719795	-7.30737	1.25572	165.61	68.0919	13.4819	66.0417	2.38967	0	0	0	16.44	5.34013	1.78588	1	0.264245	83.0025	7.79539				5
22	1997	Panama	1	5043.14	3.88	12.8848	-0.796311	12.5793	1.32435	175.81	72.3324	12.503	70.2792	2.38967	0	0	1	22.36	2.26223	24.855	1	0.835698	105.829	27.5014				5
22	1998	Panama	1	5304.85	3.88	11.0048	1.91356	-12.5095	0.559081	160.284	82.4164	12.686	73.0208	2.38967	0	0	1	25.6	2.53295	20.2535	1	0.786903	97.7649	7.62018				5
22	1999	Panama	1	5403.43	3.88	6.5955	2.09055	-5.23555	1.24718	134.277	91.7148	13.0269	72.1023	2.38967	0	1	0	24.37	2.76428	54.4914	1	0.995797	80.5812	17.5766				5
22	2000	Panama	1	5441.82	3.88	5.36896	1.40872	-7.33273	1.49896	142.394	95.4545	13.1913	73.2083	2.38967	0	0	0	23.32	5.07257	39.4757	1	0.945096	80.7332	0.188616				5
22	2001	Panama	1	5367.96	3.88	3.95596	6.15795	0.348084	0.307062	138.644	100.299	13.9411	73.25	2.38967	0	1	0	25.75	5.30293	0.900774	1	0.193026	103.971	28.7839				5
22	2002	Panama	1	5383.8	3.88	0.803429	0.832763	-26.6047	1.00583	129.745	81.8569	14.8243	71.2917	2.38967	0	1	0	27.29	5.67227	49.2728	1	0.95557	210.891	102.835				5
22	2003	Panama	1	5505.49	3.88	6.32094	1.07939	-10.3215	0.391667	122.14	77.1619	13.9718	71.4167	2.38967	0	0	0	21.98	6.60925	25.4828	1	0.959032	223.752	6.09847				5
22	2004	Panama	1	5810.32	3.88	7.18724	5.47206	6.31484	0.182618	131.517	75.7366	13.6093	73.2292	2.38967	0	0	0	15.48	5.17844	7.90239	1	0.751992	247.744	10.7228				5
22	2005	Panama	1	6114.22	3.88	7.14143	3.52868	13.0232	3.18171	144.547	79.8319	13.1512	73.5833	2.38967	0	0	0	12.81	3.91893	0.432931	1	0.145043	256.661	3.59932				5
22	2006	Panama	1	6522.92	3.88	17.1343	1.48742	12.8255	2.09588	146.192	81.6275	12.3493	73.2083	2.38967	0	0	0	12.81	1.55473	39.5007	1	0.991488	267.783	4.33334				5
22	2007	Panama	1	7173.7	3.88	9.57963	2.13049	30.4556	4.16863	145.382	78.3996	10.5876	74.1875	2.38967	0	0	0	17.54	-0.316195	41.8549	1	0.928878	317.055	18.4				5
22	2008	Panama	1	7653.07	3.88	9.86417	-0.250362	15.0265	8.75868	148.997	77.3291	9.60055	74.7708	2.38967	1	0	0	32.69	-2.66267	12.6824	1	0.803533	349.075	10.099				5
22	2009	Panama	1	7638.29	3.88	4.18706	5.10316	1.13913	2.40905	138.734	75.538	11.873	72.9375	2.38967	1	0	0	31.48	-1.05977	38.8606	1	0.925223						5
22	2010	Panama	1	7937.26	3.88	8.84671	0	13.3407	3.49129	139.688	77.7356	12.3061	74.25	2.38967	0	0	0	22.55	2.78772	1.47688	1	0.59854						5
22	2011	Panama	1	8719.97	3.88	13.2117	0.506154	13.6671	5.8758	158.347	78.007	11.6019	73.9792	2.38967	0	0	0	24.2	-0.606555	18.1473	1	0.849232						5
22	2012	Panama	1	9360.34	3.88	8.68659	-1.29755	8.60755	5.6982	154.754	78.9869	9.99547	74.25	2.38967	0	0	0	17.8	-0.91643	10.0575	1	0.920777						5
22	2013	Panama	1	9810.01	3.88	11.8486	1.56255	8.23671	4.02716		63.7978		73.9792	2.38967	0	0	0	14.23	-0.372951	18.9493	1	0.972493						5
23	1990	Paraguay	1	2671.12	3.8	1.35026	0	-3.06749	37.26		14.5327		59.375	-1.18766	0	0	0	23.06	-11.4663									1
23	1991	Paraguay	1	2694.32	3.8	1.23275	0	-0.512573	24.2254	89.1393	16.8727	6.63962	66.4583	-1.18766	0	0	0	18.37	0.707166	37.4	0.741593	0.795882						4
23	1992	Paraguay	1	2672.45	3.8	1.64165	0	-0.74049	15.1927	89.4976	19.9088	8.03321	71.25	-0.130009	0	0	0	15.45	8.27752	17.7276	0.712444	0.644181						4
23	1993	Paraguay	1	2736.97	3.8	1.03455	0	-0.0151734	18.2087	113.604	23.0556	8.67001	72.2917	-0.130009	0	0	0	12.69	12.9993	29.6951	0.82497	0.990251						4
23	1994	Paraguay	1	2814.77	3.8	1.74184	0	2.10393	20.5662	123.079	26.8352	8.88325	72.4583	-0.130009	0	0	0	13.93	15.4313	57.8681	0.957145	0.933591			0.64	-4.59		4
23	1995	Paraguay	1	2937.58	3.8	1.1388	0	2.13747	13.4254	118.064	23.8483	8.87137	70.25	-0.130009	0	1	0	12.39	13.9817	2.31488	0.465312	0.670789			0.675833	0.544167	0.0591667	4
23	1996	Paraguay	1	2916.52	3.8	1.5263	-0.00102162	0.447469	9.79968	103.035	25.6603	9.62622	72.75	-0.928403	0	0	0	16.44	12.0347	18.1124	0.902768	0.858638			0.646667	0.973333	-0.1375	4
23	1997	Paraguay	1	2973.31	3.8	2.36623	0	1.23028	6.94957	95.9343	27.0608	10.184	72.6167	0.554255	0	0	1	22.36	16.9547	21.3028	0.631809	0.848037			0.6425	2.93333	-0.900833	4
23	1998	Paraguay	1	2911.63	3.8	3.78855	0	-0.303616	11.5533	104.693	23.3916	10.5119	67.4583	0.81351	0	0	1	25.6	7.98223	43.6079	0.529438	0.671476			0.550833	-6.975	0.839167	4
23	1999	Paraguay	1	2812.38	3.8	1.126	0	1.51325	6.75227	82.1005	23.9935	10.2903	64.3913	1.07277	0	1	0	24.37	14.3528	42.6112	0.90618	0.967504			0.700833	2.22667	1.615	4
23	2000	Paraguay	1	2692.5	3.8	1.27013	0.00610054	2.1408	8.98216	85.0851	23.4865	10.9682	65.1875	1.33202	0	0	0	23.32	6.65485	1.02746	0.0729574	0.0910449			0.770833	1.2425	-0.526667	3
23	2001	Paraguay	1	2618.73	3.8	1.09884	-0.00130504	0.104534	7.26806	80.7389	24.1007	10.1841	65.775	1.33202	0	1	0	25.75	10.9698	14.7785	0.489894	0.619994			0.795833	-5.0225	1.74167	3
23	2002	Paraguay	1	2569.69	3.8	0.158099	-0.00158099	0.875868	10.5102	90.1359	20.9182	9.1244	61.125	1.33202	0	1	0	27.29	17.5357	15.2926	0.92735	0.915029			0.979167	4.61417	0.164167	3
23	2003	Paraguay	1	2633.24	3.8	0.415901	-0.00607155	-1.11185	14.2368	94.8602	14.6995	8.81042	60.375	1.33202	0	0	0	21.98	31.5806	39.9957	0.888129	0.811208			0.975	-1.61	-0.185	3
23	2004	Paraguay	1	2694.06	3.8	0.469014	-0.00124473	0.329853	4.32326	95.5913	14.6198	8.52168	65.2917	1.33202	0	0	0	15.48	20.9858	17.5568	0.838229	0.71872			0.99	-1.68167	0.23	3
23	2005	Paraguay	1	2707.97	3.8	0.0835752	0	2.64394	6.80738	104.204	14.998	9.28427	66.9375	1.33202	0	0	0	12.81	15.1402	2.91836	0.631478	0.782955			0.998333	3.6175	0.231667	3
23	2006	Paraguay	1	2796.03	3.8	1.764	0	0.287256	9.59131	107.77	14.6271	9.76913	64.9375	1.33202	0	0	0	12.81	17.941	7.12885	0.510116	0.514026			0.975833	14.9317	-4.4375	3
23	2007	Paraguay	1	2906.44	3.8	0.761146	0	-2.13899	8.12878	103.518	17.6362	9.21724	64.7083	1.33202	0	0	0	17.54	8.65231	27.0886	0.729056	0.776819			0.48	-14.9608	-0.7575	3
23	2008	Paraguay	1	3049.87	3.8	1.41001	0	0.548597	10.1545	103.546	24.7966	8.89126	65.75	1.33202	1	0	0	32.69	11.9996	23.7964	0.857489	0.965678			0.4625	-3.21	0.875	3
23	2009	Paraguay	1	2890.34	3.8	0.308151	0	-2.49701	2.59195	96.2996	30.1716	10.9228	64.625	1.33202	1	0	0	31.48	23.2174	18.4323	0.708803	0.755922			0.458333	0.516667	-0.170833	3
23	2010	Paraguay	1	3225.59	3.8	1.71642	0	-0.187205	4.65116	106.585	34.4795	10.4458	66.3958	1.33202	0	0	0	22.55	16.7851	3.97033	0.424157	0.611015			0.491667	2.36083	-0.115	3
23	2011	Paraguay	1	3320.79	3.8	1.78395	0.398411	-1.90782	8.25397	102.823	38.8375	10.6044	66.3333	1.33202	0	0	0	24.2	9.37765	11.2321	0.738242	0.915348			0.510833	-0.96	0.435	3
23	2012	Paraguay	1	3235.72	3.8	2.02356	2.03291	-0.968892	3.67592	98.6284	42.6245	12.6516	66.3958	1.07277	0	0	0	17.8	10.4661	9.99091	0.799631	0.731133			0.570833	-3.41333	1.7525	3
23	2013	Paraguay	1	3640.52	3.8	1.19772	1.7303	-1.85578	2.68386	94.0609	45.7401	12.0535	66.3333	1.07277	0	0	0	14.23	16.6666	19.1859	0.973869	0.875325			0.765833	6.06667	0.371667	3
24	1990	Peru	1	2679.93	4.62	0.159471	0	-4.06067	7481.66	30.2727	8.20371	7.47188	41.875	-1.8889	0	0	0	23.06	-29.4564				832.291					1
24	1991	Peru	1	2683.29	4.62	-0.0207381	0	1.11097	409.53	27.1244	7.07184	7.74495	47.9583	-1.18766	0	0	0	18.37	71.4588	355.429	0.978646	0.93217	1349.49	62.1422				1
24	1992	Peru	1	2615.51	4.62	-0.224557	0	0.926655	73.5283	28.602	9.26456	8.03502	46.25	1.09339	0	0	0	15.45	58.6573	109.415	0.892263	0.830451	1802.77	33.5884				1
24	1993	Peru	1	2699.56	4.62	2.22223	0.666007	-1.22172	48.58	29.2763	11.3018	8.12709	48.7917	1.35265	0	0	0	12.69	28.5553	63.5733	0.796229	0.644615	2671.82	48.2066				1
24	1994	Peru	1	2975.98	4.62	7.52816	1.25332	1.49456	23.7369	29.711	13.6454	9.03663	57.6667	1.6119	0	0	0	13.93	18.8638	90.4612	0.907721	0.657001	3658.35	36.9235	0.74	-1.85		4
24	1995	Peru	1	3140.77	4.62	4.91825	0.312601	2.47165	11.1287	31.6414	16.2778	10.1297	60.3333	1.87116	0	1	0	12.39	13.2714	13.4443	0.814664	0.892351	3996	9.2294	0.790833	-1.19167	1.12167	4
24	1996	Peru	1	3175.54	4.62	6.43092	0.530403	1.18571	11.5379	32.2546	21.5226	10.6045	64.625	1.07277	0	0	0	16.44	13.5864	48.1335	0.909699	0.997254	4760.71	19.137	0.869167	-0.184167	0.0625	4
24	1997	Peru	1	3328.6	4.62	3.76404	0.714165	5.45756	8.56219	34.009	24.974	10.4752	65.4833	2.38967	0	0	1	22.36	15.4076	8.39258	0.5878	0.977016	4488.47	5.71851	0.903333	-0.815833	0.349167	4
24	1998	Peru	1	3266.57	4.62	3.0145	-0.410142	0.998481	7.24782	33.2326	28.6909	11.176	65.9167	2.38967	0	0	1	25.6	18.6754	3.24133	0.114001	0.165373	5875.73	30.907	0.950833	5.28167	0.230833	4
24	1999	Peru	1	3268.51	4.62	3.93248	-0.253178	-2.11037	3.46966	33.397	29.4792	11.749	66.5348	2.38967	0	1	0	24.37	24.8399	17.1347	0.54338	0.915451	5642.42	3.97069	0.853333	3.82417	-2.6375	4
24	2000	Peru	1	3310.78	4.62	1.58824	0.147722	0.825721	3.75734	35.579	26.7364	11.6222	67.7083	2.38967	0	0	0	23.32	18.7668	1.40916	0.10688	0.143353	6087.32	7.88497	0.621667	-8.3975	-0.175	4
24	2001	Peru	1	3287.29	4.62	2.21789	-0.104725	0.332376	1.9771	34.8005	23.6468	11.8166	69.8333	2.38967	0	1	0	25.75	19.8726	13.3201	0.428417	0.665829	6759	11.0341	0.654167	1.86333	0.224167	4
24	2002	Peru	1	3422.24	4.62	3.96023	3.1675	-2.90505	0.193135	34.8273	22.3411	11.2349	69	2.38967	0	1	0	27.29	17.5414	17.6675	0.310571	0.543206	7441.18	10.0928	0.628333	2.935	-0.945	4
24	2003	Peru	1	3520.28	4.62	2.26156	2.05069	-0.857015	2.25938	36.6711	19.8843	11.4603	68.5417	2.38967	0	0	0	21.98	16.7847	6.62596	0.348494	0.335269	9326.9	25.3417	0.498333	-10.1325	-0.225833	3
24	2004	Peru	1	3649.37	4.62	2.39755	1.86584	-0.219568	3.66247	41.0328	17.93	11.2687	69.5833	2.38967	0	0	0	15.48	15.761	14.9824	0.681536	0.828595	11723.8	25.6986	0.689167	3.75083	1.97083	3
24	2005	Peru	1	3831.36	4.62	3.44067	3.44066	-4.31354	1.6163	46.8664	19.3495	11.6144	69.2917	2.38967	0	0	0	12.81	18.4055	16.6942	0.830627	0.668259	13863.5	18.2512	0.7625	5.88583	-0.0966667	3
24	2006	Peru	1	4069.78	4.62	3.94538	0.432858	-0.571794	2.00226	50.8308	17.6486	11.0137	71.25	2.38967	0	0	0	12.81	10.3799	17.9245	0.671188	0.716362	17779.3	28.2451	0.690833	-2.8175	-0.5	3
24	2007	Peru	1	4362.95	4.62	5.37422	3.94392	0.503947	1.77999	53.8759	21.177	10.455	73.3125	2.38967	0	0	0	17.54	15.8022	23.7813	0.689775	0.786629	22310.5	25.4862	0.708333	-0.146667	0.576667	3
24	2008	Peru	1	4703.08	4.62	5.69512	-0.000840657	1.24131	5.78588	56.4656	25.4738	10.3329	72.8958	2.38967	1	0	0	32.69	19.2581	20.5963	0.607583	0.659874	23548.1	5.54691	0.690833	1.24667	-0.5375	3
24	2009	Peru	1	4695.68	4.62	5.30616	0.625109	0.229034	2.93623	46.4185	25.1382	11.5371	70.2292	2.38967	1	0	0	31.48	16.1227	0.918952	0.0624311	0.0994865	34208	45.2687	0.644167	2.01917	-0.594167	3
24	2010	Peru	1	5022.49	4.62	5.69248	4.28068	1.30482	1.52832	50.0123	24.9935	10.6104	71.4583	2.38967	0	0	0	22.55	10.5453	24.8569	0.842963	0.937784	39967.2	16.8359	0.5425	-1.72917	-0.85	3
24	2011	Peru	1	5270.95	4.62	4.49388	0.618207	1.84475	3.37069	55.2417	27.1561	10.2395	72.125	2.38967	0	0	0	24.2	10.0167	3.51221	0.234132	0.269747	52735	31.9457	0.528333	0.340833	0.478333	3
24	2012	Peru	1	5520.56	4.62	6.18537	2.58009	3.03926	3.65373	52.2745	28.2196	10.8204	71.4583	2.38967	0	0	0	17.8	16.4375		0		51936.5	1.51402	0.515833	-2.02083	-0.361667	4
24	2013	Peru	1	5765.89	4.62	4.59476	3.12489	-1.64745	2.8165	48.5032	31.3846	11.1913	72.125	2.38967	0	0	0	14.23	15.2698				53864.9	3.71302	0.560833	-5.53083	1.19417	4
25	1990	philippines	0	1525.81	4.79	1.19608	-0.112837	3.55889	12.6799	60.8003	19.1748	10.1039	44.2083	-1.18766	0	0	0	23.06	3.78201				141551					4
25	1991	philippines	0	1479.7	4.79	1.19778	0.275224	5.00468	18.4923	62.1849	17.7594	9.9266	44.7917	-1.18766	0	0	0	18.37	0.648779	78.2294	0.200906		164019	15.8727				4
25	1992	philippines	0	1448.94	4.79	0.430381	0.292583	5.54964	8.59449	63.158	20.4429	9.65729	55.0417	0.0357458	0	0	0	15.45	6.81422	237.902	0.795193		156936	4.31858				4
25	1993	philippines	0	1444.65	4.79	2.27707	1.64986	4.51551	6.88158	71.1665	26.3734	10.1093	62.6667	0.0357458	0	0	0	12.69	3.81194	239.72	0.800889		191727	22.1689				3
25	1994	philippines	0	1472.98	4.79	2.48266	1.40596	5.55828	8.36193	73.9596	29.0609	10.7964	67.25	0.0357458	0	0	0	13.93	-0.300418	16.7679	0.617314		200397	4.52205	1.07	0.74		3
25	1995	philippines	0	1506.58	4.79	1.99407	3.53347	4.10146	6.70554	80.5385	37.531	11.3878	67.7917	1.09339	0	1	0	12.39	0.0249103	6.84088	0.720211	0.84993	234996	17.2652	1.06333	1.76083	0.0166667	3
25	1996	philippines	0	1558.71	4.79	1.83106	6.18722	7.68876	7.51366	89.8	48.9795	11.948	68.6667	0.0357458	0	0	0	16.44	0.338156	41.9447	0.825351	0.988073	265642	13.0411	0.996667	-2.6925	-0.5225	5
25	1997	philippines	0	1603.22	4.79	1.48401	0.728647	5.33856	5.59085	108.25	56.4572	13.1837	73.3	0.0357458	0	0	1	22.36	2.84547	183.89	0.955353	0.991098	315861	18.9048	0.995833	-2.335	0.1	5
25	1998	philippines	0	1559.21	4.79	3.16728	-0.450095	-2.11198	9.26594	98.6622	43.3217	13.2789	68.6042	0.0357458	0	0	1	25.6	-11.7702	255.921	0.962474	0.991515	301233	4.63115	1.03667	1.52	0.425833	3
25	1999	philippines	0	1572.69	4.79	1.5025	5.13885	0.573528	5.94714	94.9095	38.5175	12.2189	71.228	0.0357458	0	1	0	24.37	-1.49594	215.743	0.933083	0.958501	363415	20.6425	1.0625	6.66167	-1.06667	3
25	2000	philippines	0	1607.2	4.79	2.76453	0.319649	-1.01942	3.9501	104.73	36.769	11.4237	68.375	0.0357458	0	0	0	23.32	-1.88629	8.43544	0.727937	0.855447	338766	6.7826	0.898333	-3.43	-0.9225	4
25	2001	philippines	0	1618.97	4.79	0.255697	0.127193	-0.990008	5.3455	98.9089	37.5296	11.0803	68.7917	0.0357458	0	1	0	25.75	1.95252	90.0915	0.994675	0.947421	327015	3.46877	0.846667	-3.04083	0.421667	4
25	2002	philippines	0	1643.2	4.79	1.89533	1.67286	-1.89165	2.72277	102.435	34.8844	10.5738	70.9583	0.0357458	0	1	0	27.29	1.68502	21.4779	0.987328	0.799446	369030	12.848	0.863333	1.77917	-0.354167	4
25	2003	philippines	0	1689.98	4.79	0.585163	1.64465	-1.131	2.28916	101.849	33.1405	10.2025	70.1875	0.0357458	0	0	0	21.98	3.98899	15.8568	0.936147	0.958915	389377	5.51364	0.835833	0.649167	-0.0416667	4
25	2004	philippines	0	1768.11	4.79	0.752972	0.315198	-0.297687	4.82921	102.643	32.2414	9.38241	69.375	0.0357458	0	0	0	15.48	2.77588	10.7367	0.851191	0.876059	427429	9.77253	0.820833	-1.6	0.0533333	4
25	2005	philippines	0	1818.32	4.79	1.61441	2.68417	-0.474424	6.51685	97.8785	29.0735	9.03975	68.7292	0.0357458	0	0	0	12.81	1.23806	26.0523	0.883429	0.983679	467292	9.32623	0.864167	-0.188333	0.421667	3
25	2006	philippines	0	1880.19	4.79	2.21536	4.18324	-1.90068	5.48523	94.9408	28.694	9.1804	69.0625	0.0357458	0	0	0	12.81	-0.137732	27.6924	0.976662	0.965971	752459	61.0254	0.913333	-0.455	0.396667	3
25	2007	philippines	0	1971.28	4.79	1.95415	1.23832	3.05947	2.9	86.6194	28.8641	9.28495	69.6042	0.0357458	0	0	0	17.54	0.184219	17.8785	0.800382	0.997313	1191518	58.3499	0.994167	1.08833	0.9675	3
25	2008	philippines	0	2020.15	4.79	0.769269	-1.83245	-1.98326	8.26045	76.2823	29.065	8.83178	69.1458	0.0357458	1	0	0	32.69	-1.9481	22.3857	0.774706	0.872244	1322862	11.0232	1.01917	-2.0525	-0.1775	3
25	2009	philippines	0	2010.8	4.79	1.2265	1.35933	-1.47052	4.21903	65.5904	29.1628	9.86031	67.9583	1	1	0	0	31.48	3.16481	19.6107	0.86815	0.927034			1.10667	2.1325	0.745833	3
25	2010	philippines	0	2129.5	4.79	0.536292	4.33062	2.81959	3.78984	71.4195	29.5785	9.7217	70.2917	-1.18766	0	0	0	22.55	1.30632	18.1217	0.745419	0.81042			1.14083	4.025	-0.169167	3
25	2011	philippines	0	2171.49	4.79	0.895478	1.38309	0.598043	4.6473	67.6979	31.8683	9.70132	71.3958	-1.18766	0	0	0	24.2	1.37801	13.1745	0.839753	0.938119			1.055	-3.87333	-0.0791667	3
25	2012	philippines	0	2278.64	4.79	1.28493	1.66603	1.38739	3.17209	64.6619	33.3946	10.8366	70.2917	-1.18766	0	0	0	17.8	2.25699	0.185222	0.0419455	0.0244002			1.08167	-1.18667	0.0291667	3
25	2013	philippines	0	2399.61	4.79	1.3737	0.133559	0.0846124	2.99769	59.8873	35.8295	11.1048	71.3958	-1.18766	0	0	0	14.23	2.03777	10.0508	0.804765	0.921809			1.09667	-0.6875	0.1525	3
26	1990	Singapore	0	11864.3	4.7	14.331	1.47232	4.27786	3.46075	344.259	79.1379	9.5088	83.25	2.38967	0	0	0	23.06	-3.49368				11056					3
26	1991	Singapore	0	14505	4.7	10.7472	-0.531853	-6.46448	3.4257	323.829	79.8464	9.23698	83.625	2.38967	0	0	0	18.37	-1.95323	18.3435	0.79643	0.80267	12232	10.6368				3
26	1992	Singapore	0	16144	4.7	4.22632	2.68094	9.77957	2.26307	311.156	81.0366	8.80691	83.2917	2.38967	0	0	0	15.45	1.02403	18.5164	0.764416	0.85451	13531	10.6197				3
26	1993	Singapore	0	18302.4	4.7	7.72746	4.72795	13.725	2.2893	313.204	80.9087	8.98892	84	2.38967	0	0	0	12.69	-1.61592	11.41	0.933804	0.891822	14669	8.41032				3
26	1994	Singapore	0	21578.5	4.7	11.5894	0.153967	8.01229	3.10013	315.844	81.0866	8.05053	85.25	2.38967	0	0	0	13.93	-2.77907	7.40323	0.57519	0.681095	15577	6.18992	1.04	-0.99		3
26	1995	Singapore	0	24936.8	4.7	13.1245	-0.0166114	11.6438	1.72053	345.744	88.2077	8.14246	85.6667	2.38967	0	1	0	12.39	-3.62406	5.29536	0.42358	0.579595	17040	9.39205	1.0525	-0.153333	0.1	3
26	1996	Singapore	0	26263	4.7	10.0436	0.861257	15.1974	1.38318	335.933	93.631	8.90581	88.9167	2.38967	0	0	0	16.44	-1.61057	4.75735	0.901902	0.497545	18189	6.74296	1.08083	1.185	0.433333	3
26	1997	Singapore	0	26386.5	4.7	13.7302	-0.225182	40.6761	2.00359	325.393	96.4266	8.74589	91.1083	1.33202	0	0	1	22.36	-1.38402	2.8505	0.349633	0.531076	19200	5.5583	1.05	-3.28667	-0.5125	3
26	1998	Singapore	0	21824	4.7	8.53352	1.4641	-12.1311	-0.267502	313.885	107.95	9.60156	89.7292	1.33202	0	0	1	25.6	1.72921	24.4343	0.657729	0.999814	16641	13.3281	1.12417	1.82917	1.0375	3
26	1999	Singapore	0	21795.7	4.7	19.2129	3.32219	10.315	0.0167098	337.544	102.7	9.50613	88.0472	2.38967	0	1	0	24.37	3.7259	13.3709	0.912883	0.780415	21395	28.568	1.13417	1.92333	-0.423333	3
26	2000	Singapore	0	23792.6	4.7	17.2007	-1.27753	14.5672	1.36162	366.071	96.2869	10.731	89.8958	2.38967	0	0	0	23.32	-4.78436	3.5195	0.672835	0.924395	18471	13.6667	1.08917	-0.946667	-0.235833	3
26	2001	Singapore	0	21577.1	4.7	16.8972	4.41434	1.85011	0.997198	352.749	115.674	11.7838	90.75	2.38967	0	1	0	25.75	3.53288	5.17145	0.568174	0.762657	20032	8.45109	1.07167	-0.280833	-0.208333	3
26	2002	Singapore	0	22016.8	4.7	6.96307	0.029399	7.9101	-0.391677	354.278	102.684	11.9557	90.5833	2.38967	0	1	0	27.29	3.58557	0.222023	0.778145	0.218586	19964.4	0.33746	1.0525	0.4225	-0.0808333	3
26	2003	Singapore	0	23573.6	4.7	12.3103	4.50473	5.1848	0.507905	382.791	105.478	11.555	88.5208	2.38967	0	0	0	21.98	5.04934	12.6388	0.823798	0.838508	20652.8	3.44814	1.01833	-0.929167	-0.465	3
26	2004	Singapore	0	27405.3	4.7	18.4137	1.29823	13.9669	1.66273	406.292	96.4386	10.509	88.7292	2.38967	0	0	0	15.48	-0.540433	16.6551	0.848137	0.968789	21834.6	5.72223	1.0225	0.396667	0.189167	3
26	2005	Singapore	0	29869.9	4.7	14.1976	4.98793	34.1662	0.425106	422.33	89.4961	10.1836	88.0417	2.38967	0	0	0	12.81	0.127997	11.4355	0.882114	0.938643	23395.8	7.15012	1.0175	-0.363333	-0.0008333	3
26	2006	Singapore	0	33579.9	4.7	24.9833	7.94369	12.5155	1.02092	430.358	84.7621	10.2985	88.375	2.38967	0	0	0	12.81	-1.20785	15.8092	0.777124	0.8204	25756.5	10.0903	1.02083	-0.924167	0.190833	3
26	2007	Singapore	0	39223.6	4.7	26.5212	10.264	92.5731	2.09514	398.658	85.8073	9.51145	88	2.38967	0	0	0	17.54	-5.75057	5.71218	0.525873	0.791808	28061	8.94726	1.055	1.065	0.210833	3
26	2008	Singapore	0	39721	4.7	6.34689	-7.61807	-1.51706	6.51859	439.657	98.57	10.5483	87.0833	2.38967	1	0	0	32.69	3.90991	11.5344	0.653329	0.768188	34122.7	21.6019	1.05917	1.00583	0.0641667	3
26	2009	Singapore	0	38577.6	4.7	12.3807	0.614886	-23.4925	0.603622	360.231	97.7392	10.2878	83.5208	2.38967	1	0	0	31.48	-0.676041	11.8179	0.808306	0.993565	36344	6.50974	1.035	-0.9075	-0.315833	3
26	2010	Singapore	0	46569.7	4.7	23.2958	3.38589	23.5836	2.8	372.099	96.2176	10.1867	84.4167	2.38967	0	0	0	22.55	3.42431	3.55715	0.362458	0.537123	40529.7	11.5169	1.0325	0.494167	0.0133333	3
26	2011	Singapore	0	53166.7	4.7	17.4318	-2.30086	14.4409	5.25292	376.146	106.22	9.66821	87.5833	2.38967	0	0	0	24.2	3.06138	2.71114	0.259053	0.42096	45431.8	12.0951	1.01	0.109167	-0.376667	3
26	2012	Singapore	0	54431.2	4.7	19.5417	1.76603	5.52291	4.52865	368.233	114.981	9.26856	84.4167	2.38967	0	0	0	17.8	3.23348	1.00974	0.610592	0.294569	48708.7	7.21279	0.99	-0.616667	-0.0325	3
26	2013	Singapore	0	56029.2	4.7	21.4372	-0.757588	30.2521	2.37849	359.887	126.367	10.1066	87.5833	2.38967	0	0	0	14.23	4.51413	4.36453	0.971089	0.627981	63993.6	31.3802	0.9875	-0.2725	0.0241667	3
27	1990	Srilanka	0	1206.92	4.08	0.539804	0	7.49936	21.4953	68.2439	19.5944	9.75965	39.8333	-1.18766	0	0	0	23.06					31589.8					5
27	1991	Srilanka	0	1245.81	4.08	0.537201	0	7.42837	12.1856	67.5959	8.79853	9.83846	46.3333	-1.18766	0	0	0	18.37		45.4503	0.926313		40065.5	26.8305				4
27	1992	Srilanka	0	1284.45	4.08	1.26383	0	4.45923	11.3834	72.8038	9.04579	9.63406	50.625	1.09339	0	0	0	15.45		50.5686	0.886887		44868.3	11.9874				4
27	1993	Srilanka	0	1357.27	4.08	1.88109	-1.28566	7.2634	11.7467	77.1475	9.81892	9.16617	57.0417	1.09339	0	0	0	12.69		560.276	0.994991		56468.7	25.8543				4
27	1994	Srilanka	0	1418.56	4.08	1.42017	-2.26932	7.74544	8.44871	79.4308	10.8233	9.67079	61.1667	1.09339	0	0	0	13.93		82.7354	0.998834		68055.3	20.5186	0.83	1.41		4
27	1995	Srilanka	0	1483.16	4.08	0.429787	-0.82358	4.86888	7.67485	81.635	30.9661	11.4716	66.7917	1.09339	0	1	0	12.39		123.434	0.968578	0.989569	78586.6	15.4746	0.819167	-3.51167	0.0866667	4
27	1996	Srilanka	0	1528.03	4.08	0.862514	-0.504902	2.5443	15.9358	78.874	29.8118	10.5479	65.0833	0.0357458	0	0	0	16.44		4.20552	0.494331	0.814529	85509.2	8.80888	0.953333	3.43083	0.995833	4
27	1997	Srilanka	0	1615.87	4.08	2.8496	-0.840317	2.75969	9.5737	80.1376	29.3572	10.3559	64.6583	0.0357458	0	0	1	22.36		52.6166	0.742444	0.871713	83735.5	2.07428	0.97	1.17917	0.166667	4
27	1998	Srilanka	0	1682.43	4.08	1.22457	-0.714974	0.63134	9.36424	78.495	28.681	9.79827	62.9167	0.0357458	0	0	1	25.6		20.2548	0.29974	0.429295	92866.1	10.9041	0.963333	-0.508333	-0.165	4
27	1999	Srilanka	0	1744.65	4.08	1.12676	-0.540548	1.44766	4.69171	78.7515	29.2391	9.02841	63.0062	0.0357458	0	1	0	24.37		4.03733	0.21018	0.197697	100444	8.16024	0.955	-0.335833	0.0225	4
27	2000	Srilanka	0	1837.14	4.08	1.05898	-0.387917	3.44306	6.17628	88.6365	28.8187	10.5109	59.7083	0.0357458	0	0	0	23.32		35.0974	0.878218	0.822283	105163	4.69773	0.958333	1.04	0.0166667	3
27	2001	Srilanka	0	1795.08	4.08	1.09099	-0.220307	-3.04664	14.1585	80.8986	28.0813	10.263	59.25	0.0357458	0	1	0	25.75	-4.02447	9.58223	0.403754	0.557675	112522	6.99829	0.934167	-0.4025	-0.273333	4
27	2002	Srilanka	0	1852.26	4.08	1.14895	-0.307731	-2.98597	9.55103	76.3351	27.6311	12.7188	63.1667	0.0357458	0	1	0	27.29	0.661524	50.1484	0.941939	0.931339	126410	12.3424	0.910833	-3.28083	-0.324167	4
27	2003	Srilanka	0	1947.48	4.08	1.21133	-0.758404	-1.73734	6.31464	75.3362	28.9212	12.1605	63.3125	0.0357458	0	0	0	21.98	-1.90169	60.4055	0.927043	0.989344	142451	12.6894	0.97	-0.853333	1.01583	4
27	2004	Srilanka	0	2038.04	4.08	1.12668	-0.485662	-0.082081	7.57593	79.4829	30.6174	12.6298	61.375	0.0357458	0	0	0	15.48	-0.289919	0.584977	0.130866	0.673621	171852	20.6396	1.05417	3.775	0.2775	4
27	2005	Srilanka	0	2149.04	4.08	1.11611	-0.88297	-0.0178643	11.6397	73.604	32.8971	13.0887	59.4583	0.0357458	0	0	0	12.81	-1.32004	27.1355	0.719432	0.710154	198852	15.7107	1.035	1.92667	-0.525833	4
27	2006	Srilanka	0	2296.41	4.08	1.69626	-1.07497	-0.392153	10.0202	71.2612	33.9719	15.3619	61.3333	0.0357458	0	0	0	12.81	-1.62759	17.6637	0.722942	0.71721	241211	21.3021	0.974167	-1.9075	-0.1075	4
27	2007	Srilanka	0	2434.04	4.08	1.86397	-0.995387	-0.795296	15.8421	68.6065	33.2539	15.2722	60.5	0.0357458	0	0	0	17.54	-2.64299	31.165	0.920973	0.965054	265833	10.2074	0.965833	0.201667	0.113333	4
27	2008	Srilanka	0	2559.47	4.08	1.84753	-1.19836	-0.574989	22.5645	63.369	28.6952	16.1832	62.8958	0.0357458	1	0	0	32.69	-0.621791	60.7871	0.765759	0.761598	269656	1.4381	0.933333	-1.195	-0.4725	4
27	2009	Srilanka	0	2630.01	4.08	0.96039	-0.906903	-1.48682	3.46496	49.1491	24.7148	17.6111	61.9792	0.0357458	1	0	0	31.48	2.47732	379.78	0.959891	0.965243	305863	13.4274	0.939167	-0.450833	0.353333	4
27	2010	Srilanka	0	2819.51	4.08	0.96349	-2.11544	-1.53175	6.21765	53.0616	26.6069	15.5709	64.0417	0.0357458	0	0	0	22.55	-13.0216	7.8472	0.45326	0.514291	363594	18.8747	0.96	0.81	-0.139167	4
27	2011	Srilanka	0	3033.56	4.08	1.61526	1.39989	-0.304269	6.71677	60.6634	30.6405	14.7892	64.1042	0.0357458	0	0	0	24.2	5.24912	66.184	0.941236	0.993495	441302	21.372	0.959167	-0.189167	0.144167	4
27	2012	Srilanka	0	3286.01	4.08	1.5846	3.56293	2.69928	7.54291	59.3323	31.0878	13.4781	64.0417	0.0357458	0	0	0	17.8	1.74088	92.822	0.982636	0.997598	485048	9.91305	0.973333	0.150833	-0.0183333	4
27	2013	Srilanka	0	3371.18	4.08	1.3876	3.07777	2.23386	6.91155	54.4702	29.1946	13.1111	64.1042	-1.18766	0	0	0	14.23	1.89547	1661.31	0.998313	0.996859	488997	0.814166	0.979167	-0.194167	0.2025	4
28	1990	Thailand	0	2502.71	4.95	2.8632	-0.0446316	8.19783	5.86399	75.7824	83.3691	9.40461	70.6667	-0.130009	0	0	0	23.06	2.0868				181886					5
28	1991	Thailand	0	2684.85	4.95	2.05018	-0.0825167	9.81489	5.70985	78.4711	89.0962	9.22061	67.375	-0.130009	0	0	0	18.37	4.15553	37.0479	0.992808		206811	13.7036				5
28	1992	Thailand	0	2872.8	4.95	1.89589	0.829374	5.81364	4.13915	77.9546	98.4695	9.89797	70.6167	-0.130009	0	0	0	15.45	3.46274	5.2586	0.920008		244426	18.1881				5
28	1993	Thailand	0	3081.75	4.95	1.44311	4.3639	5.55172	3.31219	80.1582	111.361	9.98293	73.4583	-0.130009	0	0	0	12.69	0.853156	4.11349	0.928451		282666	15.6448				5
28	1994	Thailand	0	3297.87	4.95	0.946891	1.84753	6.89386	5.04775	82.5865	127.748	9.7645	74.875	-0.130009	0	0	0	13.93	1.03977	87.905	0.992435		325163	15.0343	1.07	-1.03		5
28	1995	Thailand	0	3530.29	4.95	1.23078	2.45315	11.4619	5.81818	90.4294	139.828	9.89924	75.375	-0.130009	0	1	0	12.39	0.496445	439.98	0.997883	0.99213	398520	22.5601	1.06917	0.543333	-0.0216667	5
28	1996	Thailand	0	3688.93	4.95	1.2838	2.0437	6.50011	5.80511	84.7779	147.187	10.1824	78.5417	-0.130009	0	0	0	16.44	2.60222	103.22	0.983649	0.961436	448883	12.6376	1.035	-0.1425	-0.139167	5
28	1997	Thailand	0	3545.39	4.95	2.58117	3.02541	-11.6843	5.6258	94.6039	165.719	10.0728	76.275	-0.130009	0	0	1	22.36	2.21744	191.801	0.889772	0.956206	525946	17.1678	1.0025	-1.75417	-0.638333	5
28	1998	Thailand	0	3235.73	4.95	6.53927	0.301753	-16.3025	7.99473	101.868	155.896	11.0601	64.5208	-0.130009	0	0	1	25.6	-1.31201	86.0611	0.729772	0.817611	491910	6.4714	1.02667	0.9325	0.3525	3
28	1999	Thailand	0	3345.16	4.95	4.97651	-0.0889425	-12.1474	0.284726	104.024	131.924	11.4952	71.0919	-0.130009	0	1	0	24.37	5.49562	515.63	0.983646	0.990131	631971	28.4727	1.02417	0.0633333	0.0766667	3
28	2000	Thailand	0	3458.05	4.95	2.7427	-0.450624	-8.87006	1.59197	124.922	108.263	11.3313	74.5625	-0.130009	0	0	0	23.32	-0.385875	70.8019	0.920947	0.947142	514541	18.5814	1.03583	0.503333	-0.03	3
28	2001	Thailand	0	3544.21	4.95	4.38578	-0.454636	-5.69743	1.62691	125.223	96.9135	11.3201	74.1292	-0.130009	0	1	0	25.75	0.692641	37.1804	0.77539	0.896711	543653	5.65776	1.02	-1.07917	0.05	3
28	2002	Thailand	0	3731.03	4.95	2.63374	-0.547302	-3.89728	0.697309	121.697	102.538	11.0793	75.25	-0.130009	0	1	0	27.29	2.00603	34.3537	0.912056	0.911302	617785	13.6359	1.05	2.935	0.1625	3
28	2003	Thailand	0	3969.42	4.95	3.66816	0.596621	-6.27796	1.80435	124.58	100.497	10.7481	75.0208	-0.130009	0	0	0	21.98	1.62151	13.7108	0.799683	0.863169	691075	11.8634	0.984167	-0.998333	-0.4725	3
28	2004	Thailand	0	4190.03	4.95	3.63225	1.1502	-2.11119	2.75915	136.538	101.957	11.1041	75.6458	-0.130009	0	0	0	15.48	0.316575	13.3985	0.814941	0.93738	776717	12.3926	0.9475	-1.59417	-0.538333	3
28	2005	Thailand	0	4337.26	4.95	4.56777	4.009	0.0924391	4.54037	148.255	100.727	11.8943	72.9792	-0.130009	0	0	0	12.81	-2.21265	13.7787	0.999588	0.950021	816012	5.05916	0.935833	-0.521667	0.2925	3
28	2006	Thailand	0	4525.16	4.95	4.56564	2.75925	2.85616	4.63747	143.804	95.2036	11.8036	69.4792	-0.130009	0	0	0	12.81	-2.59899	23.3693	0.800793	0.79424	833997	2.20397	0.963333	4.20833	-0.799167	3
28	2007	Thailand	0	4744.33	4.95	4.58622	1.17367	1.62711	2.24154	138.461	91.8003	12.1906	68.0625	-1.18766	0	0	0	17.54	-0.782764	21.9622	0.71209	0.617883	899242	7.82319	0.865	-3.39917	-0.0008333	3
28	2008	Thailand	0	4800.81	4.95	3.13244	-0.939475	-0.608993	5.46849	150.326	93.7593	12.3434	68.5375	-0.130009	1	0	0	32.69	-1.25102	14.9672	0.810889	0.687305	1.00217e+06	11.4462	0.889167	-0.263333	0.0283333	3
28	2009	Thailand	0	4743.69	4.95	1.84063	1.02181	-0.29218	-0.845716	126.157	96.5072	13.4261	65.5625	-1.18766	1	0	0	31.48	3.28492	10.5878	0.783876	0.823074			0.893333	-1.00917	0.565833	3
28	2010	Thailand	0	5075.3	4.95	2.85474	2.8592	5.06855	3.27222	135.142	96.9944	12.9644	68.1667	-1.18766	0	0	0	22.55	-0.224108	6.87148	0.475371	0.611151			0.949167	2.78333	-0.0808333	3
28	2011	Thailand	0	5093.58	4.95	0.714012	1.12437	0.0223903	3.80879	149.35	108.808	13.2591	70.125	-1.18766	0	0	0	24.2	1.89244	11.1302	0.747074	0.89145			0.919167	-1.33083	0.075	3
28	2012	Thailand	0	5437.24	4.95	3.52342	2.81974	3.96409	3.0149	148.826	115.555	13.5761	68.1667	-1.18766	0	0	0	17.8	3.70812	8.89241	0.820953	0.976216			0.934167	-0.730833	0.245833	3
28	2013	Thailand	0	5561.29	4.95	3.69397	-0.380568	2.54181	2.18489	143.848	121.047	13.8121	70.125	-1.18766	0	0	0	14.23	3.5355	1.30377	0.531565	0.197141			0.951667	0.606667	0.146667	3
29	1990	Uruguay	1	6877.29	4.09	0	1.15928	4.67263	112.526	41.6285	31.102	12.0973	64.75	1.16627	0	0	0	23.06	21.459				651.379					1
29	1991	Uruguay	1	7070.51	4.09	0	0.42298	-0.712106	101.972	38.5549	25.0347	11.9618	68.3333	1.16627	0	0	0	18.37	16.3188	169.945	0.700888	0.905462	1175.17	80.4125				4
29	1992	Uruguay	1	7576.15	4.09	0	0.647608	3.22173	68.4592	40.073	25.1615	11.5841	68.8333	1.16627	0	0	0	15.45	28.0407	144.393	0.743108	0.96472	2054.68	74.8417				1
29	1993	Uruguay	1	7720.47	4.09	0.67657	0.195305	0.776556	54.1008	38.685	24.6183	12.1754	70.5	0.90701	0	0	0	12.69	25.9142	59.8692	0.664023	0.70504	2892.23	40.7627				1
29	1994	Uruguay	1	8221.95	4.09	0.884141	0.904743	1.69618	44.736	40.1488	23.708	11.8715	70.3333	0.647755	0	0	0	13.93	31.3108	44.4547	0.613698	0.582325	4593.88	58.8351	0.98	-1.34		1
29	1995	Uruguay	1	8044.64	4.09	0.811497	1.49655	4.86173	42.2483	38.0977	26.3154	11.8392	68.8333	0.388501	0	1	0	12.39	30.2654	73.7059	0.740166	0.818505	5927.89	29.0389	0.973333	-0.5425	-0.475833	1
29	1996	Uruguay	1	8432.62	4.09	0.666814	0.876899	5.63185	28.342	39.5284	26.7374	12.811	69.25	1.6119	0	0	0	16.44	40.7328	48.1075	0.653032	0.733233	7649.84	29.0483	0.954167	1.12583	0.164167	4
29	1997	Uruguay	1	9089.12	4.09	0.527331	0.874436	3.80688	19.8188	37.7064	25.8337	11.0416	71.2167	1.6119	0	0	1	22.36	24.5239	19.8781	0.518767	0.642236	9570.51	25.1072	0.918333	1.64583	-0.474167	4
29	1998	Uruguay	1	9438.88	4.09	0.646421	1.6521	1.57134	10.8111	35.64	40.3581	10.898	72.5625	1.87116	0	0	1	25.6	30.1876	9.88794	0.475434	0.609747	12910	34.8935	0.83	-2.94583	-0.474167	4
29	1999	Uruguay	1	9207.79	4.09	0.981073	0.534524	-0.220147	5.65869	33.3864	43.4273	12.1913	71.5153	2.13041	0	1	0	24.37	37.4394	19.9994	0.707134	0.949779	9879.34	23.4752	0.859167	2.14333	0.386667	4
29	2000	Uruguay	1	8997.66	4.09	1.17683	0.846899	4.36585	4.76382	36.7137	44.9189	12.356	73.1458	2.38967	0	0	0	23.32	34.2622	4.82027	0.418238	0.617598	9503.59	3.80339	0.825	-1.65333	-0.6425	4
29	2001	Uruguay	1	8636.55	4.09	1.42018	1.29759	9.41212	4.35934	36.3095	53.7509	12.492	74.8125	2.38967	0	1	0	25.75	37.1762	4.54921	0.310987	0.630729	8288.03	12.7905	0.839167	-4.1725	0.6725	4
29	2002	Uruguay	1	7967.16	4.09	1.42395	0.357109	-30.6796	13.9725	40.0291	70.3586	12.3478	67.8125	2.38967	0	1	0	27.29	90.8227	175.329	0.746315	0.920396	11969.4	44.4175	0.983333	3.19583	1.355	3
29	2003	Uruguay	1	8036.48	4.09	3.45694	1.6733	9.72369	19.3797	51.7592	43.0642	11.9891	63.4167	2.38967	0	0	0	21.98	34.2945	308.959	0.904282	0.908345	14308.1	19.5389	1.03583	2.91083	-0.195833	3
29	2004	Uruguay	1	8442.55	4.09	2.42848	1.99791	2.08507	9.15761	61.4767	24.092	11.005	68.4375	2.38967	0	0	0	15.48	10.7806	47.3895	0.96429	0.893422	15827.5	10.6195	1.01833	-0.255	-0.1925	3
29	2005	Uruguay	1	9068.24	4.09	4.76089	1.31413	2.41528	4.69928	58.8777	22.3896	10.9355	70.7708	2.38967	0	0	0	12.81	9.96569	71.039	0.828358	0.845466	24590.1	55.3634	1.00417	-1.185	-0.0358333	3
29	2006	Uruguay	1	9424.52	4.09	7.70374	9.10929	-8.47975	6.3989	61.9716	23.8728	11.2853	68.9375	2.38967	0	0	0	12.81	-2.18954	70.1944	0.976959	0.998342	27111.9	10.2554	1.00083	-0.0041667	0.0916667	3
29	2007	Uruguay	1	10014.9	4.09	5.80396	4.08066	4.88305	8.11421	59.2104	23.3524	11.4802	69.7292	2.38967	0	0	0	17.54	-5.68562	21.1483	0.894206	0.897063	31548.4	16.3633	0.995	0.676667	-0.3325	3
29	2008	Uruguay	1	10698.1	4.09	7.05379	-1.65656	4.92449	7.86095	65.2081	27.7875	12.2131	70.5833	2.38967	1	0	0	32.69	1.02972	32.2041	0.749839	0.793682	40788.2	29.2878	0.965833	-1.31833	0.0416667	3
29	2009	Uruguay	1	11112.5	4.09	5.06173	-0.361859	6.181	7.09917	53.4056	21.2879	12.9438	70.3542	2.38967	1	0	0	31.48	4.52354	1.69396	0.179816	0.743901	43426.1	6.46732	0.9775	-0.31	0.271667	3
29	2010	Uruguay	1	11938.2	4.09	5.43899	1.63337	-2.38748	6.67639	51.6923	23.0567	12.6459	74.5208	2.38967	0	0	0	22.55	3.16154	16.7083	0.600489	0.617302	50482.1	16.2483	0.9925	0.06	0.0375	3
29	2011	Uruguay	1	12512.9	4.09	5.60874	1.70761	-2.48257	8.09378	53.2786	23.387	12.7605	76.5833	2.38967	0	0	0	24.2	-0.453067	18.901	0.835761	0.962602	59221.4	17.3118	1.01417	1.38167	0.0725	3
29	2012	Uruguay	1	12913.1	4.09	5.00003	3.96078	4.24661	8.09777	54.9393	23.3721	13.228	74.5208	2.38967	0	0	0	17.8	1.05092	8.36322	0.618493	0.887341	72193	21.9036	0.995833	-0.391667	-0.341667	3
29	2013	Uruguay	1	13467.4	4.09	5.28495	4.55546	-0.251334	8.57514	49.7101	25.9643	13.569	76.5833	2.38967	0	0	0	14.23	2.34863	21.4994	0.962308	0.856343	84741.3	17.3816	0.995833	-0.455	0.225833	3
30	1990	Venezuela	1	11830.6	5.02	0.959013	38.1224	-37.8672	36.478	59.6341	17.0685	8.41571	65.3333	-0.130009	0	0	0	23.06	-10.4655				199.512					3
30	1991	Venezuela	1	12681.6	5.02	3.70353	0.645606	2.0296	31.018	57.5802	19.0284	9.65316	74.7917	-0.130009	0	0	0	18.37	7.96906	64.9058	0.753935	0.861672	350.386	75.6215				3
30	1992	Venezuela	1	13148.1	5.02	1.07576	1.71198	4.27567	31.857	55.2618	19.2088	9.18377	68.2917	-0.130009	0	0	0	15.45	6.31839	19.2523	0.486261	0.656951	390.663	11.495				3
30	1993	Venezuela	1	12896.4	5.02	0.640192	0.932753	3.32831	45.941	54.1395	16.2914	8.54472	65.7917	-1.18766	0	0	0	12.69	17.9269	22.2121		0.651628	431.278	10.3964				1
30	1994	Venezuela	1	12325.1	5.02	1.43818	0.486468	0.461703	70.836	53.1626	9.50547	7.22752	67.0417	-1.18766	0	0	0	13.93	-9.96176	38.7901	0.386147	0.550838	707.13	63.9615	0.87			1
30	1995	Venezuela	1	12545.2	5.02	1.31528	-1.05089	-3.19941	56.615	48.9231	8.94488	7.12295	65.9167	-1.18766	0	1	0	12.39	-14.5233	36.1649	0.639166	0.705888	931.356	31.7093	0.838333		0.0066667	1
30	1996	Venezuela	1	12265.3	5.02	3.19813	1.14271	-3.8193	103.243	57.8414	8.39794	5.01277	64.7917	0.129246	0	0	0	16.44	-41.6442	226.008	0.624315	0.807171	2460.98	164.236	0.880833		-0.209167	1
30	1997	Venezuela	1	12787	5.02	7.22529	1.06131	-0.323868	37.609	51.245	12.6069	13.5322	67.5042	1.6119	0	0	1	22.36	-17.2621	55.7061	0.76534	0.791528	3872.46	57.3545	0.818333	0.52	-0.419167	4
30	1998	Venezuela	1	12574.7	5.02	5.45772	0.335017	1.4189	29.906	43.5994	12.0405	13.4677	67.7083	1.87116	0	0	1	25.6	15.9079	2.51066	0.172299	0.320233	3813.26	1.52864	0.780833	-2.06917	-0.0808333	4
30	1999	Venezuela	1	11597.9	5.02	2.94976	1.8954	0.152081	20.028	42.0702	11.2143	12.317	62.7423	2.13041	0	1	0	24.37	-1.66478	18.3753	0.633706	0.78417	5105.71	33.8935	0.789167	2.80833	-0.0516667	4
30	2000	Venezuela	1	11799.8	5.02	4.01289	-1.8609	0.703386	13.431	47.8572	10.4838	12.4498	65.9792	2.38967	0	0	0	23.32	-10.0889	15.7423	0.562245	0.714311	7213.38	41.2805	0.759167	-0.914167	-0.626667	4
30	2001	Venezuela	1	11975.3	5.02	2.99651	0.57766	-0.714345	12.282	42.1413	12.2927	14.2372	69.9	2.38967	0	1	0	25.75	8.8451	6.27021	0.493882	0.776917	6586.94	8.6844	0.4275	-1.30667	-2.93167	4
30	2002	Venezuela	1	10717.1	5.02	0.84186	-1.02918	0.513513	31.215	48.5757	10.0386	13.0074	57.4167	-0.150638	0	1	0	27.29	-0.420213	86.1367	0.587705	0.722569	8172.59	24.0726	0.741667	4.33583	4.60083	4
30	2003	Venezuela	1	9710.27	5.02	2.43954	-0.171007	-1.52232	27.084	50.577	8.80738	12.8708	57.875	-0.150638	0	0	0	21.98	-9.3055	79.7729	0.674952	0.710891	13159.8	61.024	0.939167	8.07	0.186667	5
30	2004	Venezuela	1	11285.8	5.02	1.31879	-1.13027	-1.2521	19.185	55.3675	11.0065	11.9559	61.5417	-0.150638	0	0	0	15.48	-13.0868	35.7407	0.668836	0.664055	17239.9	31.0037	0.9175	-21.1242	-0.189167	5
30	2005	Venezuela	1	12237.9	5.02	1.85962	2.2156	0.0274889	14.358	60.1273	13.1587	11.0559	67.5208	-0.150638	0	0	0	12.81	-12.7512	34.5356	0.767007	0.734356	23537.5	36.5294	0.911667	2.32417	0.153333	5
30	2006	Venezuela	1	13221.4	5.02	0.107915	-2.17029	-0.558652	16.966	58.6656	16.9793	11.7107	69.3542	-0.851876	0	0	0	12.81	-6.79862	21.6055	0.88747	0.841118	44440.7	88.8082	0.934167	9.46833	0.239167	5
30	2007	Venezuela	1	14143.7	5.02	1.09262	1.77675	1.71077	22.457	56.199	23.4199	12.4711	67.4792	-0.592621	0	0	0	17.54	-3.81411	6.03225	1	0.578042	65749.1	47.9478	0.910833	0.214167	-0.56	5
30	2008	Venezuela	1	14652.2	5.02	0.398606	-0.0361216	0.75	30.9	51.829	21.4214	11.858	66.625	-0.851876	1	0	0	32.69	-9.03015	7.47757	1	0.726508	83760.7	27.3945	0.808333	-2.06333	-0.273333	5
30	2009	Venezuela	1	13961.9	5.02	-0.775001	1.63136	2.1693	25.057	38.5209	23.5506	13.7003	60.2917	-1.11113	1	0	0	31.48	8.71385	21.4159	1	0.815288	103222	23.234	0.823333	1.16333	0.325833	5
30	2010	Venezuela	1	13545.2	5.02	0.483238	0.686133	2.61579	28.1875	46.1369	18.7969	11.2095	54.2917	-1.37039	0	0	0	22.55	-20.9127	6.60811	0.245913	0.257286	128164	24.1639	0.799167	2.35667	-1.185	5
30	2011	Venezuela	1	13902.5	5.02	1.22882	0.862608	2.57834	26.0902	49.6381	20.3739	11.5178	60.2708	-1.62964	0	0	0	24.2	-9.74451	84.5783	0.561245	0.671181	188408	47.0051	0.795833	-3.48917	0.643333	5
30	2012	Venezuela	1	14473.5	5.02	0.576732	1.04226	0.249681	21.069	50.4036	25.1754	12.192	54.2917	-1.8889	0	0	0	17.8	0.652045	10.6526	1	0.781196	275364	46.1531	0.823333	0.798333	0.085	5
30	2013	Venezuela	1	14462.4	5.02	1.86542	-0.348202	1.36264	40.6394	54.2778	29.7561	12.3888	60.2708	-1.8889	0	0	0	14.23	-16.0793	8.53666	0.172326	0.238882	461395	67.5585	0.864167	-0.420833	0.344167	1
31	1990	Vietnam	0	446.228	4.3	0	0	0	36.031	81.3157		12.3394	42.5	-1.8889	0	0	0	23.06								-0.821667		1
31	1991	Vietnam	0	464.208	4.3	0	0	0	81.817	66.947		8.08792	44.625	-1.8889	0	0	0	18.37								-0.815833		1
31	1992	Vietnam	0	495.445	4.3	0	0	0	37.705	73.5769	13.6569	5.76394	47.5417	-1.8889	0	0	0	15.45					14313634			-1.26417		4
31	1993	Vietnam	0	526.258	4.3	0	0	0	8.379	66.2123	16.5295	7.32864	53.6667	-1.18766	0	0	0	12.69	9.04061	46.8619	0.903415		18296002	27.8222				4
31	1994	Vietnam	0	563.231	4.3	0	0	0	9.483	77.4732		8.25501	56.5833	-1.18766	0	0	0	13.93		35.2634	0.920358				0.28	-8.2		4
31	1995	Vietnam	0	606.931	4.3	0	0	0	16.926	74.7213	18.4847	8.1877	59.125	-1.18766	0	1	0	12.39		26.0702	0.975239		26342620		0.49	-2.69	3.52083	4
31	1996	Vietnam	0	653.085	4.3	9.71308	0	2.21839	5.593	92.7057	18.67	8.35257	66.5833	-0.928403	0	0	0	16.44	4.16114	32.8041	0.998438		31632986	20.0829	0.769167	-0.225833	1.10583	4
31	1997	Vietnam	0	695.392	4.3	8.2701	0	0.0633296	3.095	94.3445	19.8488	8.13078	68.7625	-0.928403	0	0	1	22.36	0.718403	48.7367	0.89204		35599153	12.5381	0.955	1.51583	1.35833	4
31	1998	Vietnam	0	724.275	4.3	6.14121	0	1.88169	8.11	97.0012	20.1239	7.62374	62.1667	-0.928403	0	0	1	25.6	-2.08039	50.2614	0.787489		38686688	8.67306	1.11417	12.8917	-0.400833	4
31	1999	Vietnam	0	747.55	4.3	4.92266	0	1.50608	4.108	102.787	28.1866	6.78523	61.629	-0.928403	0	1	0	24.37	0.221108	97.958	0.950618		58219839	50.4906	0.815833	-10.2483	-1.1975	4
31	2000	Vietnam	0	787.654	4.3	3.85849	0	1.41201	-1.768	103.244	32.6728	5.94747	68.3333	-0.928403	0	0	0	23.32	-7.739	56.391	0.97223		72759200	24.9732	0.839167	1.1	-0.1625	4
31	2001	Vietnam	0	825.905	4.3	3.68362	0	0.759393	-0.31	103.688	36.3889	5.86198	69.2958	-1.18766	0	1	0	25.75	2.02779	23.9794	0.859052		84945100	16.7483	0.700833	-5.2175	-0.8725	4
31	2002	Vietnam	0	867.982	4.3	3.68927	0	0.173923	4.079	107.829	39.8531	5.75863	69.4375	-1.18766	0	1	0	27.29	0.833067	0.474202	0.111874		95502000	12.4279	0.7425	4.445	1.1575	4
31	2003	Vietnam	0	917.145	4.3	3.39443	0	1.07049	3.303	115.118	44.7888	5.85186	70.1875	-1.18766	0	0	0	21.98	0.337706	11.5238	0.88443		121632500	27.3612	0.640833	0.256667	-1.64083	4
31	2004	Vietnam	0	974.529	4.3	3.25752	0	2.35108	7.895	122.261	53.9743	5.87884	69.5625	-1.18766	0	0	0	15.48	-1.09915	10.8469	0.876784		141165125	16.0587	0.538333	-2.41667	-1.3275	4
31	2005	Vietnam	0	1035.92	4.3	3.3904	1.50087	1.67785	8.394	130.715	60.4668	5.4652	70.0625	-1.18766	0	0	0	12.81	-1.21131	30.3638	0.976928		174505302	23.6179	0.556667	8.18667	-0.1125	4
31	2006	Vietnam	0	1095.98	4.3	3.616	1.97825	1.49913	7.503	138.314	65.3595	5.53277	72.3958	-1.18766	0	0	0	12.81	-2.3381	48.045	0.982548		230756242	32.2345	0.369167	-1.71	-2.245	4
31	2007	Vietnam	0	1161.47	4.3	8.65472	8.06439	3.03303	8.349	154.605	85.6397	5.55412	71.9792	-1.18766	0	0	0	17.54	-3.83533	44.1844	0.984553		315711820	36.8162	0.2275	-13.5583	-0.0008333	4
31	2008	Vietnam	0	1214.25	4.3	9.66304	-0.583071	2.989	23.115	154.317	82.8728	5.62508	69.625	-0.130009	1	0	0	32.69	-8.68208	1.38979	0.531718		378989071	20.0427	0.474167	3.005	2.77	4
31	2009	Vietnam	0	1266.31	4.3	7.16882	0.120738	4.85423	6.717	136.311	103.322	5.77836	68.2083	-0.130009	1	0	0	31.48	1.15615	29.1511	0.861683		422253124	11.4156	0.634167	6.91833	1.42	4
31	2010	Vietnam	0	1333.58	4.3	6.90061	2.05552	3.27262	8.8616	152.217	114.723	5.99274	68.3125	-0.130009	0	0	0	22.55	-1.05758	21.854	0.706696		439621685	4.11331	0.619167	-3.97083	-0.6525	4
31	2011	Vietnam	0	1401.84	4.3	5.4818	0.785011	3.61518	18.6775	162.914	101.799	5.91115	66.5208	-0.130009	0	0	0	24.2	-4.71314	18.6787	0.647001		522809225	18.9225	0.7275	-0.496667	1.70167	4
31	2012	Vietnam	0	1459.64	4.3	5.3703	1.21101	3.31087	9.09422	156.554	94.8322	5.92719	68.3125	-0.130009	0	0	0	17.8	0.912446	92.7182	0.98354		6.55511e+08	25.3825	0.8375	6.47833	0.555833	4
31	2013	Vietnam	0	1522.49	4.3	5.19793	0.811227	2.01493	6.59226	165.094	96.8033	6.15586	66.5208	-0.130009	0	0	0	14.23	3.74941	18.8947	0.973912		695652931	6.12375	0.745833	-1.82167	-1.10583	4

## Sheet: Asia
ID	year	country	Code	Initial Real GDP (log)	FDI L (%GDP)	PIL (% GDP)	OIL (%GDP)	Inflation (CPI annual %)	TO % GDP	DCB % GDP	Government expenditure (% of GDP)	IQ(ICRG)	FL (KAOPEN)	GFC	Asian	Mexican	Brazil	Argentine	IQ*FL	IQ*GFC	IQ*Asia	IQ*MEX	IQ*Brazil	IQ*ARG	FL*GFC	FL*Asia	FL*MEX	FL*Brazil	FL*ARG	FL (KOF)
2	1990	Bangladesh	0	4.53541	0.0103784	0.000896896	2.88941	6.12672	18.9665	16.6556	4.05325	35.75	-1.8889	0	0	0	0	0	-67.528	0	0	0	0	0	0	0	0	0	0	20.381
2	1991	Bangladesh	0	4.53541	0.00449003	0.00713882	2.36172	6.35736	18.8898	15.9199	4.13633	39.9167	-1.8889	0	0	0	0	0	-75.3984	0	0	0	0	0	0	0	0	0	0	21.3958
2	1992	Bangladesh	0	4.53541	0.0117317	0.0275317	2.2769	3.63408	19.934	14.5455	4.45122	48	-1.18766	0	0	0	0	0	-57.0076	0	0	0	0	0	0	0	0	0	0	22.5348
2	1993	Bangladesh	0	4.53541	0.042362	0.0252061	1.2809	3.01482	23.1216	15.2943	4.95384	58.125	-1.18766	0	0	0	0	0	-69.0326	0	0	0	0	0	0	0	0	0	0	22.1242
2	1994	Bangladesh	0	4.53541	0.0330188	0.313486	1.87576	5.31374	22.8659	16.2712	4.88316	61.4167	-0.130009	0	0	0	0	0	-7.98473	0	0	0	0	0	0	0	0	0	0	24.7656
2	1995	Bangladesh	0	4.53541	0.00500794	-0.0401426	1.1494	10.2978	28.2095	20.8818	4.62989	60.2083	-0.130009	0	0	1	0	0	-7.82763	0	0	60.2083	0	0	0	0	-0.130009	0	0	25.3084
2	1996	Bangladesh	0	4.53541	0.0291353	-0.252032	1.34076	2.37713	26.0761	21.5965	4.7275	61.375	-1.18766	0	0	0	0	0	-72.8925	0	0	0	0	0	0	0	0	0	0	26.7456
2	1997	Bangladesh	0	4.53541	0.288905	-0.0204998	0.852349	5.3056	26.3255	22.7852	4.90298	65.8375	-1.18766	0	1	0	0	0	-78.1924	0	65.8375	0	0	0	0	-1.18766	0	0	0	27.7292
2	1998	Bangladesh	0	4.53541	0.380237	-0.00818253	1.12177	8.40224	27.8801	23.236	5.12568	64.6667	-1.18766	0	1	0	0	0	-76.8019	0	64.6667	0	0	0	0	-1.18766	0	0	0	28.6502
2	1999	Bangladesh	0	4.53541	0.350415	-0.00216498	1.01115	6.1067	28.3879	23.2029	5.03962	64.3657	-1.18766	0	0	0	1	0	-76.4445	0	0	0	64.3657	0	0	0	0	-1.18766	0	30.9397
2	2000	Bangladesh	0	4.53541	0.525372	0.0024171	1.32873	2.20826	29.3217	24.3405	4.97312	62.1875	-1.18766	0	0	0	0	0	-73.8575	0	0	0	0	0	0	0	0	0	0	32.1975
2	2001	Bangladesh	0	4.53541	0.145449	-0.00644548	1.14961	2.00717	32.098	27.4158	4.84566	61.8792	-1.18766	0	0	0	0	0	-73.4913	0	0	0	0	0	0	0	0	0	0	33.0507
2	2002	Bangladesh	0	4.53541	0.0956435	-0.00250347	0.469793	3.33256	28.9674	29.7535	5.02265	60.5833	-1.18766	0	0	0	0	1	-71.9523	0	0	0	0	60.5833	0	0	0	0	-1.18766	33.8241
2	2003	Bangladesh	0	4.53541	0.445969	0.00270949	1.18935	5.66871	27.6579	29.7749	5.1283	61.9792	-1.18766	0	0	0	0	0	-73.61	0	0	0	0	0	0	0	0	0	0	33.9806
2	2004	Bangladesh	0	4.53541	0.689479	0.006589	1.09207	7.58754	26.8582	31.7203	5.17438	62.3542	-1.18766	0	0	0	0	0	-74.0554	0	0	0	0	0	0	0	0	0	0	35.8338
2	2005	Bangladesh	0	4.53541	1.17121	0.0281094	0.254641	7.04662	34.3969	33.4445	5.18023	62.4792	-1.18766	0	0	0	0	0	-74.2039	0	0	0	0	0	0	0	0	0	0	36.8313
2	2006	Bangladesh	0	4.53541	0.970787	0.0428855	1.04088	6.76526	38.1119	30.8769	5.44008	62.5417	-1.18766	0	0	0	0	0	-74.2781	0	0	0	0	0	0	0	0	0	0	38.1475
2	2007	Bangladesh	0	4.53541	0.820003	0.193325	1.11843	9.10698	39.9424	31.7874	5.35946	62.4167	-1.18766	0	0	0	0	0	-74.1296	0	0	0	0	0	0	0	0	0	0	39.9617
2	2008	Bangladesh	0	4.53541	1.10183	0.0209317	1.03524	8.90194	42.6209	33.8182	5.17828	62.6875	-1.18766	1	0	0	0	0	-74.4513	62.6875	0	0	0	0	-1.18766	0	0	0	0	39.8673
2	2009	Bangladesh	0	4.53541	0.715082	0.0422531	1.50515	5.42347	40.0928	35.9854	5.09375	64.4583	-1.18766	1	0	0	0	0	-76.5544	64.4583	0	0	0	0	-1.18766	0	0	0	0	39.9439
2	2010	Bangladesh	0	4.53541	0.796476	0.14399	0.682821	8.12668	37.8028	40.7679	5.07533	65.375	-1.18766	0	0	0	0	0	-77.6431	0	0	0	0	0	0	0	0	0	0	40.5817
2	2011	Bangladesh	0	4.53541	0.884591	0.0763492	0.0501353	10.7048	47.4208	42.259	5.09745	63.2917	-1.18766	0	0	0	0	0	-75.1688	0	0	0	0	0	0	0	0	0	0	41.2439
2	2012	Bangladesh	0	4.53541	0.943596	0.152949	2.84507	6.21818	48.1109	42.7781	5.03934	65.375	-1.18766	0	0	0	0	0	-77.6431	0	0	0	0	0	0	0	0	0	0	41.9235
2	2013	Bangladesh	0	4.53541	1.06595	0.330755	2.63257	7.52997	46.2964	41.5814	5.11613	63.2917	-1.18766	0	0	0	0	0	-75.1688	0	0	0	0	0	0	0	0	0	0
6	1990	China	0	5.7224	0.971382	0	0.298072		29.6155		14.0596	58.2083	-1.8889	0	0	0	0	0	-109.949	0	0	0	0	0	0	0	0	0	0	36.259
6	1991	China	0	5.7224	1.14457	0.148117	1.17969	3.54358	33.0013	87.2098	15.3516	60.625	-1.8889	0	0	0	0	0	-114.514	0	0	0	0	0	0	0	0	0	0	38.1076
6	1992	China	0	5.7224	2.62535	0.0924849	-0.96062	6.34034	33.6911	85.2594	15.5281	70.7083	-1.8889	0	0	0	0	0	-133.561	0	0	0	0	0	0	0	0	0	0	39.3915
6	1993	China	0	5.7224	6.21282	0.823258	-0.130059	14.5833	31.7276	95.9022	15.448	74	-1.18766	0	0	0	0	0	-87.8867	0	0	0	0	0	0	0	0	0	0	40.7538
6	1994	China	0	5.7224	6.00913	0.697719	-0.266069	24.2371	42.0596	85.1548	15.2663	68.4167	-1.18766	0	0	0	0	0	-81.2556	0	0	0	0	0	0	0	0	0	0	41.3279
6	1995	China	0	5.7224	4.89722	0.0970449	0.698902	16.8971	38.4426	83.8438	13.7061	70.9583	-1.18766	0	0	1	0	0	-84.2742	0	0	70.9583	0	0	0	0	-1.18766	0	0	43.6765
6	1996	China	0	5.7224	4.66751	0.275544	0.148924	8.32402	33.7195	89.3308	13.921	73.0417	-1.18766	0	0	0	0	0	-86.7485	0	0	0	0	0	0	0	0	0	0	44.4328
6	1997	China	0	5.7224	4.61687	0.818444	1.25532	2.80684	33.9511	97.418	14.1246	74.4833	-1.18766	0	1	0	0	0	-88.4607	0	74.4833	0	0	0	0	-1.18766	0	0	0	45.8699
6	1998	China	0	5.7224	4.26724	0.00955839	-0.840651	-0.844626	31.6312	106.059	14.5598	74.6667	-1.18766	0	1	0	0	0	-88.6784	0	74.6667	0	0	0	0	-1.18766	0	0	0	51.6697
6	1999	China	0	5.7224	3.55713	-0.064161	0.353757	-1.40789	33.1489	111.363	15.2088	73.9768	-1.18766	0	0	0	1	0	-87.8591	0	0	0	73.9768	0	0	0	0	-1.18766	0	52.7157
6	2000	China	0	5.7224	3.18597	0.607067	1.02292	0.255305	39.3613	112.205	15.6965	73.0833	-1.18766	0	0	0	0	0	-86.798	0	0	0	0	0	0	0	0	0	0	54.1685
6	2001	China	0	5.7224	3.3208	0.0937519	-0.295217	0.722903	38.2547	111.079	15.8683	72.9792	-1.18766	0	0	0	0	0	-86.6743	0	0	0	0	0	0	0	0	0	0	57.1136
6	2002	China	0	5.7224	3.37284	0.119844	-0.0704084	-0.765949	42.4606	118.679	15.5038	74.9375	-1.18766	0	0	0	0	1	-89.0001	0	0	0	0	74.9375	0	0	0	0	-1.18766	55.5266
6	2003	China	0	5.7224	2.85327	0.51176	0.72972	1.15591	51.6118	126.999	14.6712	76.6458	-1.18766	0	0	0	0	0	-91.029	0	0	0	0	0	0	0	0	0	0	56.2721
6	2004	China	0	5.7224	2.82923	0.679976	1.8503	3.88418	59.4465	120.007	13.8968	76.7083	-1.18766	0	0	0	0	0	-91.1032	0	0	0	0	0	0	0	0	0	0	58.6683
6	2005	China	0	5.7224	4.90215	0.945392	2.21448	1.82165	62.8964	113.247	14.2009	77.3958	-1.18766	0	0	0	0	0	-91.9197	0	0	0	0	0	0	0	0	0	0	60.8299
6	2006	China	0	5.7224	4.88218	1.57013	1.66651	1.46319	64.7695	110.704	14.0259	78.25	-1.18766	0	0	0	0	0	-92.9342	0	0	0	0	0	0	0	0	0	0	59.9669
6	2007	China	0	5.7224	4.80799	0.595059	2.56491	4.7503	62.2806	107.468	13.3947	79.375	-1.18766	0	0	0	0	0	-94.2703	0	0	0	0	0	0	0	0	0	0	61.0825
6	2008	China	0	5.7224	4.09786	0.211793	-0.328896	5.86438	56.8021	103.678	13.1813	78.75	-1.18766	1	0	0	0	0	-93.528	78.75	0	0	0	0	-1.18766	0	0	0	0	59.8486
6	2009	China	0	5.7224	3.30218	0.585306	1.22197	-0.702949	43.5866	127.174	13.2194	77.7917	-1.18766	1	0	0	0	0	-92.3899	77.7917	0	0	0	0	-1.18766	0	0	0	0	60.2577
6	2010	China	0	5.7224	4.51991	0.524548	3.12448	3.31455	49.3325	127.569	13.0486	76.3958	-1.18766	0	0	0	0	0	-90.7321	0	0	0	0	0	0	0	0	0	0	60.7196
6	2011	China	0	5.7224	4.42569	0.178734	2.5671	5.41083	48.8309	124.061	13.0452	74.2708	-1.18766	0	0	0	0	0	-88.2083	0	0	0	0	0	0	0	0	0	0	60.0711
6	2012	China	0	5.7224	3.49373	0.640183	-0.335486	2.65244	45.7124	129.994	13.3694	76.3958	-1.18766	0	0	0	0	0	-90.7321	0	0	0	0	0	0	0	0	0	0	60.1489
6	2013	China	0	5.7224	3.66519	0.694366	2.25657	2.63085	43.9049	135.444	13.6013	74.2708	-1.18766	0	0	0	0	0	-88.2083	0	0	0	0	0	0	0	0	0	0
14	1990	Hong Kong	0	5	0	0	0	10.1923	252.775	160.538	6.83664	64.2083	2.38967	0	0	0	0	0	153.437	0	0	0	0	0	0	0	0	0	0
14	1991	Hong Kong	0	5	0	0	0	11.3438	261.576	137.255	7.12851	67.0417	2.38967	0	0	0	0	0	160.207	0	0	0	0	0	0	0	0	0	0
14	1992	Hong Kong	0	5	0	0	0	9.56113	270.323	129.521	7.62417	74.2083	2.38967	0	0	0	0	0	177.333	0	0	0	0	0	0	0	0	0	0
14	1993	Hong Kong	0	5	0	0	0	8.72675	263.367	134.909	7.47629	76.1667	2.38967	0	0	0	0	0	182.013	0	0	0	0	0	0	0	0	0	0
14	1994	Hong Kong	0	5	0	0	0	8.81579	266.732	143.519	7.54185	79.375	2.38967	0	0	0	0	0	189.68	0	0	0	0	0	0	0	0	0	0
14	1995	Hong Kong	0	5	0	0	0	9.06892	290.351	149.412	8.02695	81.125	2.38967	0	0	1	0	0	193.862	0	0	81.125	0	0	0	0	2.38967	0	0
14	1996	Hong Kong	0	5	0	0	0	6.31929	274.212	156.668	8.14433	82.6667	2.38967	0	0	0	0	0	197.546	0	0	0	0	0	0	0	0	0	0
14	1997	Hong Kong	0	5	0	0	0	5.83942	262.021	169.28	8.04387	82.5625	2.38967	0	1	0	0	0	197.297	0	82.5625	0	0	0	0	2.38967	0	0	0
14	1998	Hong Kong	0	5	8.74258	-2.01761	-89.6876	2.85714	247.996	166.805	9.02472	78.375	2.38967	0	1	0	0	0	187.29	0	78.375	0	0	0	0	2.38967	0	0	0
14	1999	Hong Kong	0	5	14.8266	35.3056	-54.5399	-4.02299	248.88	152.793	9.61199	75.6954	2.38967	0	0	0	1	0	180.887	0	0	0	75.6954	0	0	0	0	2.38967	0
14	2000	Hong Kong	0	5	36.0719	27.0916	-24.102	-3.69261	279.119	150.351	9.36777	79.25	2.38967	0	0	0	0	0	189.381	0	0	0	0	0	0	0	0	0	0
14	2001	Hong Kong	0	5	14.0353	-0.685099	-24.7838	-1.65803	269.553	148.977	10.2037	83.4	2.38967	0	0	0	0	0	199.298	0	0	0	0	0	0	0	0	0	0
14	2002	Hong Kong	0	5	5.82026	-0.651443	-15.8776	-3.05585	286.568	145.708	10.6355	84.4583	2.38967	0	0	0	0	1	201.827	0	0	0	0	84.4583	0	0	0	0	2.38967
14	2003	Hong Kong	0	5	8.4422	0.858775	14.5857	-2.5	327.165	146.231	10.9931	82.4792	2.38967	0	0	0	0	0	197.098	0	0	0	0	0	0	0	0	0	0
14	2004	Hong Kong	0	5	20.1252	2.29566	34.2033	-0.445931	364.595	144.762	10.3538	83.5625	2.38967	0	0	0	0	0	199.687	0	0	0	0	0	0	0	0	0	0
14	2005	Hong Kong	0	5	22.5606	5.21177	8.96495	0.895857	377.087	143.128	9.24607	84.125	2.38967	0	0	0	0	0	201.031	0	0	0	0	0	0	0	0	0	0
14	2006	Hong Kong	0	5	23.2008	7.89576	36.8554	2.10877	392.44	136.8	8.76954	85.1875	2.38967	0	0	0	0	0	203.57	0	0	0	0	0	0	0	0	0	0
14	2007	Hong Kong	0	5	29.3582	35.7789	73.9146	1.95652	396.768	136.68	8.41839	85.5417	2.38967	0	0	0	0	0	204.416	0	0	0	0	0	0	0	0	0	0
14	2008	Hong Kong	0	5	30.5708	-5.39619	-17.0069	4.26439	407.38	140.286	8.6687	84.875	2.38967	1	0	0	0	0	202.823	84.875	0	0	0	0	2.38967	0	0	0	0
14	2009	Hong Kong	0	5	25.3568	5.03602	8.50562	0.613497	374.583	155.426	9.19165	80.3542	2.38967	1	0	0	0	0	192.02	80.3542	0	0	0	0	2.38967	0	0	0	0
14	2010	Hong Kong	0	5	36.1746	10.373	59.7357	2.3374	432.95	185.582	8.85932	82.0833	2.38967	0	0	0	0	0	196.152	0	0	0	0	0	0	0	0	0	0
14	2011	Hong Kong	0	5	38.684	7.48599	38.4847	5.26316	447.058	202.293	8.71146	84.8958	2.38967	0	0	0	0	0	202.873	0	0	0	0	0	0	0	0	0	0
14	2012	Hong Kong	0	5	28.5144	13.7169	18.3653	4.0566	449.993	198.532	9.09694	82.0833	2.38967	0	0	0	0	0	196.152	0	0	0	0	0	0	0	0	0	0
14	2013	Hong Kong	0	5	27.8729	6.01318	46.4854	4.35177	455.277	218.124	9.30643	84.8958	2.38967	0	0	0	0	0	202.873	0	0	0	0	0	0	0	0	0	0
15	1990	India	0	5.54	0	0	1.87954	8.97123	15.239	24.487	11.86	47.25	-1.18766	0	0	0	0	0	-56.1168	0	0	0	0	0	0	0	0	0	0	29.6172
15	1991	India	0	5.54	0.0267572	0.00168824	1.5208	13.8702	16.6949	23.4112	11.6428	43.25	-1.18766	0	0	0	0	0	-51.3662	0	0	0	0	0	0	0	0	0	0	31.5898
15	1992	India	0	5.54	0.0942876	0.0966984	0.881999	11.7878	18.1154	24.2726	11.4707	53.875	-1.18766	0	0	0	0	0	-63.9851	0	0	0	0	0	0	0	0	0	0	33.3199
15	1993	India	0	5.54	0.19366	0.481756	1.1699	6.36204	19.3129	23.4213	11.5628	60.375	-1.18766	0	0	0	0	0	-71.7048	0	0	0	0	0	0	0	0	0	0	34.4855
15	1994	India	0	5.54	0.292261	1.64892	0.907949	10.2115	19.7321	23.2398	10.9672	67.3333	-1.18766	0	0	0	0	0	-79.9689	0	0	0	0	0	0	0	0	0	0	35.2954
15	1995	India	0	5.54	0.584733	0.433847	0.388252	10.2249	22.4733	22.1228	11.0769	68.375	-1.18766	0	0	1	0	0	-81.2061	0	0	68.375	0	0	0	0	-1.18766	0	0	36.9946
15	1996	India	0	5.54	0.606838	0.990108	2.60469	8.97715	21.5515	22.9991	10.8569	68.0833	-1.18766	0	0	0	0	0	-80.8597	0	0	0	0	0	0	0	0	0	0	40.7503
15	1997	India	0	5.54	0.845384	0.603946	1.97494	7.16425	22.2295	23.1494	11.5903	69.1792	-1.18766	0	1	0	0	0	-82.1612	0	69.1792	0	0	0	0	-1.18766	0	0	0	41.4573
15	1998	India	0	5.54	0.614508	-0.140213	2.29449	13.2308	23.291	23.2697	12.5163	65.1875	-1.18766	0	1	0	0	0	-77.4204	0	65.1875	0	0	0	0	-1.18766	0	0	0	42.0167
15	1999	India	0	5.54	0.464498	0.496302	1.20434	4.66982	24.3879	24.9847	12.7954	63.2799	-1.18766	0	0	0	1	0	-75.1548	0	0	0	63.2799	0	0	0	0	-1.18766	0	42.5657
15	2000	India	0	5.54	0.752025	0.520617	1.63665	4.00943	26.4373	27.8511	12.5562	63.8125	-1.18766	0	0	0	0	0	-75.7874	0	0	0	0	0	0	0	0	0	0	43.8052
15	2001	India	0	5.54	1.10778	0.597136	0.293436	3.68481	25.5453	28.1262	12.3603	65.0042	-1.18766	0	0	0	0	0	-77.2027	0	0	0	0	0	0	0	0	0	0	44.5977
15	2002	India	0	5.54	1.07374	0.202949	0.412971	4.3922	29.0001	31.7497	11.8902	65.7083	-1.18766	0	0	0	0	1	-78.039	0	0	0	0	65.7083	0	0	0	0	-1.18766	45.2833
15	2003	India	0	5.54	0.699071	1.32871	0.281727	3.80587	30.0652	31.0812	11.43	67.8958	-1.18766	0	0	0	0	0	-80.637	0	0	0	0	0	0	0	0	0	0	46.3041
15	2004	India	0	5.54	0.799808	1.25473	0.928617	3.76724	36.8574	35.568	10.9345	71.6042	-1.18766	0	0	0	0	0	-85.0412	0	0	0	0	0	0	0	0	0	0	46.4718
15	2005	India	0	5.54	0.871407	1.4566	1.55152	4.24635	41.3052	39.4036	10.8741	71.7292	-1.18766	0	0	0	0	0	-85.1897	0	0	0	0	0	0	0	0	0	0	48.2228
15	2006	India	0	5.54	2.11029	1.00189	2.63678	6.14552	45.2978	43.2206	10.3261	71.2292	-1.18766	0	0	0	0	0	-84.5959	0	0	0	0	0	0	0	0	0	0	49.5462
15	2007	India	0	5.54	2.03663	2.65301	3.23568	6.37	44.8762	44.8187	10.287	70.6667	-1.18766	0	0	0	0	0	-83.9278	0	0	0	0	0	0	0	0	0	0	50.4989
15	2008	India	0	5.54	3.54599	-1.22784	1.98939	8.35182	52.2695	48.539	10.9294	67.8542	-1.18766	1	0	0	0	0	-80.5875	67.8542	0	0	0	0	-1.18766	0	0	0	0	50.104
15	2009	India	0	5.54	2.60599	1.31326	0.469157	10.8774	45.477	47.2967	11.9045	69.7083	-1.18766	1	0	0	0	0	-82.7896	69.7083	0	0	0	0	-1.18766	0	0	0	0	49.9481
15	2010	India	0	5.54	1.6036	2.22342	2.36462	11.9923	48.3083	49.5835	11.4353	69.75	-1.18766	0	0	0	0	0	-82.8391	0	0	0	0	0	0	0	0	0	0	50.1402
15	2011	India	0	5.54	1.98815	0.147661	2.74774	8.85785	55.0213	50.7336	11.1777	67.6458	-1.18766	0	0	0	0	0	-80.3401	0	0	0	0	0	0	0	0	0	0	50.2445
15	2012	India	0	5.54	1.30997	1.64376	3.2277	9.31245	55.545	51.6572	10.9438	69.75	-1.18766	0	0	0	0	0	-82.8391	0	0	0	0	0	0	0	0	0	0	50.7667
15	2013	India	0	5.54	1.51214	0.377442	2.74022	10.9076	53.2837	51.8707	11.2601	67.6458	-1.18766	0	0	0	0	0	-80.3401	0	0	0	0	0	0	0	0	0	0
16	1990	Indonesia	0	5.18	0.955198	-0.0812749	3.05436	7.81268	49.0619	47.2641	8.84399	60.2917	2.38967	0	0	0	0	0	144.077	0	0	0	0	0	0	0	0	0	0	34.1175
16	1991	Indonesia	0	5.18	1.15629	-0.00936271	3.29802	9.41613	49.8993	46.8646	8.31488	68.6667	2.38967	0	0	0	0	0	164.091	0	0	0	0	0	0	0	0	0	0	39.0806
16	1992	Indonesia	0	5.18	1.27735	-0.0632564	3.19157	7.52574	52.8497	45.5111	8.7577	68.0417	2.38967	0	0	0	0	0	162.597	0	0	0	0	0	0	0	0	0	0	40.683
16	1993	Indonesia	0	5.18	1.2683	1.14236	1.37905	9.68779	50.5233	48.9038	9.0233	69.625	2.38967	0	0	0	0	0	166.381	0	0	0	0	0	0	0	0	0	0	41.616
16	1994	Indonesia	0	5.18	1.19225	2.19173	-0.869456	8.5185	51.8771	51.884	8.11418	69.4583	2.38967	0	0	0	0	0	165.982	0	0	0	0	0	0	0	0	0	0	41.8415
16	1995	Indonesia	0	5.18	2.15008	2.02838	1.19526	9.43205	53.9586	53.4784	7.82906	69.9583	2.38967	0	0	1	0	0	167.177	0	0	69.9583	0	0	0	0	2.38967	0	0	44.9609
16	1996	Indonesia	0	5.18	2.7242	2.20126	0.109073	7.96848	52.2647	55.4286	7.56696	70.875	2.13041	0	0	0	0	0	150.993	0	0	0	0	0	0	0	0	0	0	46.3821
16	1997	Indonesia	0	5.18	2.1678	-1.21994	-1.14485	6.2299	55.9939	60.8163	6.84281	68.8833	1.87116	0	1	0	0	0	128.892	0	68.8833	0	0	0	0	1.87116	0	0	0	48.5601
16	1998	Indonesia	0	5.18	-0.25229	-1.96761	-7.82677	58.3871	96.1862	53.2102	5.69351	44.9792	0.910666	0	1	0	0	0	40.961	0	44.9792	0	0	0	0	0.910666	0	0	0	52.7937
16	1999	Indonesia	0	5.18	-1.33257	-1.28024	-1.58165	20.4891	62.9439	20.481	6.60446	48.7825	1.35265	0	0	0	1	0	65.9856	0	0	0	48.7825	0	0	0	0	1.35265	0	52.3405
16	2000	Indonesia	0	5.18	-2.75744	-1.15787	-0.778513	3.72002	71.4369	19.4493	6.53199	56.5833	1.09339	0	0	0	0	0	61.8679	0	0	0	0	0	0	0	0	0	0	52.706
16	2001	Indonesia	0	5.18	-1.85569	-0.151951	-2.66177	11.5021	69.7932	18.1557	6.88906	55.2958	1.09339	0	0	0	0	0	60.4601	0	0	0	0	0	0	0	0	0	0	52.7108
16	2002	Indonesia	0	5.18	0.0741539	0.624474	-1.00686	11.8788	59.0795	19.3419	7.25746	58.2292	1.09339	0	0	0	0	1	63.6674	0	0	0	0	58.2292	0	0	0	0	1.09339	49.9696
16	2003	Indonesia	0	5.18	-0.254255	0.958924	-1.10696	6.58572	53.6165	21.1894	8.12949	60.5208	1.09339	0	0	0	0	0	66.1731	0	0	0	0	0	0	0	0	0	0	51.0226
16	2004	Indonesia	0	5.18	0.738243	1.57927	-1.77128	6.24352	59.7613	24.7221	8.32187	62.1458	1.09339	0	0	0	0	0	67.9499	0	0	0	0	0	0	0	0	0	0	53.8357
16	2005	Indonesia	0	5.18	2.91612	1.84336	-1.18987	10.452	63.9879	25.5394	8.10951	63.9583	1.09339	0	0	0	0	0	69.9317	0	0	0	0	0	0	0	0	0	0	56.2199
16	2006	Indonesia	0	5.18	1.34794	1.67515	-0.604498	13.1094	56.6571	23.868	8.62717	67.2083	1.09339	0	0	0	0	0	73.4852	0	0	0	0	0	0	0	0	0	0	57.5072
16	2007	Indonesia	0	5.18	1.60301	2.30934	-0.0668785	6.40745	54.8292	25.1634	8.34647	69.4375	1.09339	0	0	0	0	0	75.9226	0	0	0	0	0	0	0	0	0	0	57.3336
16	2008	Indonesia	0	5.18	1.82633	0.599467	0.675325	9.77659	58.5614	26.2964	8.42378	69	1.09339	1	0	0	0	0	75.4442	69	0	0	0	0	1.09339	0	0	0	0	56.6364
16	2009	Indonesia	0	5.18	0.90392	1.94225	0.70328	4.81352	45.5121	24.8948	9.58918	67.1667	1.09339	1	0	0	0	0	73.4396	67.1667	0	0	0	0	1.09339	0	0	0	0	56.6765
16	2010	Indonesia	0	5.18	2.02518	2.08097	0.528075	5.13275	46.7013	24.3565	9.00591	68.1042	1.09339	0	0	0	0	0	74.4647	0	0	0	0	0	0	0	0	0	0	56.5997
16	2011	Indonesia	0	5.18	2.30298	0.559462	0.554744	5.3575	50.18	26.8785	9.05868	68.125	-0.130009	0	0	0	0	0	-8.85687	0	0	0	0	0	0	0	0	0	0	56.7615
16	2012	Indonesia	0	5.18	2.30978	1.59864	0.792642	4.27951	49.5829	29.888	9.24879	68.1042	-0.130009	0	0	0	0	0	-8.85416	0	0	0	0	0	0	0	0	0	0	57.3943
16	2013	Indonesia	0	5.18	2.55708	1.33396	0.290469	6.41339	48.7465	32.4431	9.50154	68.125	-0.130009	0	0	0	0	0	-8.85687	0	0	0	0	0	0	0	0	0	0
17	1990	Korea	0	5.58	0.276903	0.232303	1.74665	8.57763	52.7847	46.8056	10.9426	45.6667	-0.130009	0	0	0	0	0	-5.93708	0	0	0	0	0	0	0	0	0	0	42.8681
17	1991	Korea	0	5.58	0.355014	0.874386	1.85951	9.3	51.3037	46.7506	10.7928	44.5833	-0.130009	0	0	0	0	0	-5.79624	0	0	0	0	0	0	0	0	0	0	43.5398
17	1992	Korea	0	5.58	0.204511	1.64959	0.876114	6.30631	50.3361	46.1254	11.1588	38.9167	-0.130009	0	0	0	0	0	-5.05952	0	0	0	0	0	0	0	0	0	0	45.2685
17	1993	Korea	0	5.58	0.15004	2.82879	-0.892712	4.74576	48.6583	46.0332	10.9381	39.2083	-0.130009	0	0	0	0	0	-5.09744	0	0	0	0	0	0	0	0	0	0	51.4431
17	1994	Korea	0	5.58	0.176366	1.8995	2.88443	6.25674	49.8642	47.1862	10.5663	40.5833	-0.130009	0	0	0	0	0	-5.2762	0	0	0	0	0	0	0	0	0	0	52.4213
17	1995	Korea	0	5.58	0.317487	2.61372	3.74466	4.4797	54.3156	46.5396	10.3587	44.875	-0.130009	0	0	1	0	0	-5.83416	0	0	44.875	0	0	0	0	-0.130009	0	0	53.2985
17	1996	Korea	0	5.58	0.385374	3.56545	4.06373	4.92343	54.7082	49.6349	10.741	46.375	-1.18766	0	0	0	0	0	-55.0776	0	0	0	0	0	0	0	0	0	0	55.0672
17	1997	Korea	0	5.58	0.507453	2.37439	-1.47467	4.44687	60.2319	55.1051	10.6434	42.5042	-1.18766	0	1	0	0	0	-50.4804	0	42.5042	0	0	0	0	-1.18766	0	0	0	56.4162
17	1998	Korea	0	5.58	1.4376	0.2058	-4.23497	7.51208	72.9055	60.3975	11.7473	39.6042	-1.18766	0	1	0	0	0	-47.0362	0	39.6042	0	0	0	0	-1.18766	0	0	0	58.6953
17	1999	Korea	0	5.58	1.91921	1.62609	0.356867	0.811448	65.4302	66.3998	11.273	40.2254	-1.18766	0	0	0	1	0	-47.774	0	0	0	40.2254	0	0	0	0	-1.18766	0	58.8581
17	2000	Korea	0	5.58	1.65293	2.26073	-0.604737	2.26533	67.9472	71.9883	11.3383	48.1875	-0.130009	0	0	0	0	0	-6.26481	0	0	0	0	0	0	0	0	0	0	60.1947
17	2001	Korea	0	5.58	0.661793	2.29383	-2.21386	4.06692	63.9111	106.058	12.1868	47.4417	-0.130009	0	0	0	0	0	-6.16785	0	0	0	0	0	0	0	0	0	0	62.4149
17	2002	Korea	0	5.58	0.392811	0.883058	0.720797	2.76306	60.1537	116.022	12.1348	46.57	-0.130009	0	0	0	0	1	-6.05452	0	0	0	0	46.57	0	0	0	0	-0.130009	61.87
17	2003	Korea	0	5.58	0.518059	3.33424	-0.185725	3.51382	63.393	114.74	12.4677	54.5983	-0.130009	0	0	0	0	0	-7.09828	0	0	0	0	0	0	0	0	0	0	61.657
17	2004	Korea	0	5.58	1.20884	2.40231	0.120332	3.59102	72.7611	109.776	12.7893	50.0567	-0.130009	0	0	0	0	0	-6.50782	0	0	0	0	0	0	0	0	0	0	63.0499
17	2005	Korea	0	5.58	0.702398	1.57142	0.786172	2.75438	71.1843	114.819	13.2829	63.2025	-0.130009	0	0	0	0	0	-8.2169	0	0	0	0	0	0	0	0	0	0	62.0818
17	2006	Korea	0	5.58	0.354458	0.796197	4.87912	2.24173	73.5513	127.221	13.8192	64.265	-0.130009	0	0	0	0	0	-8.35504	0	0	0	0	0	0	0	0	0	0	63.0564
17	2007	Korea	0	5.58	0.158941	2.70588	4.1885	2.53435	77.243	134.88	13.9286	64.4942	0.129246	0	0	0	0	0	8.33559	0	0	0	0	0	0	0	0	0	0	64.6772
17	2008	Korea	0	5.58	0.330337	-2.58326	-0.982909	4.67432	99.9335	148.34	14.6449	62.265	0.388501	1	0	0	0	0	24.19	62.265	0	0	0	0	0.388501	0	0	0	0	64.5414
17	2009	Korea	0	5.58	0.249353	5.35429	0.0436772	2.757	90.4126	144.527	15.1693	57.4929	0.647755	1	0	0	0	0	37.2413	57.4929	0	0	0	0	0.647755	0	0	0	0	63.9158
17	2010	Korea	0	5.58	-0.013714	3.84597	-0.454153	2.95586	95.6541	135.928	14.4715	53.6875	0.90701	0	0	0	0	0	48.6951	0	0	0	0	0	0	0	0	0	0	64.3286
17	2011	Korea	0	5.58	0.387613	1.29258	1.04203	4	110	138.133	14.5857	55.2708	1.16627	0	0	0	0	0	64.4604	0	0	0	0	0	0	0	0	0	0	64.7465
17	2012	Korea	0	5.58	0.774603	-0.900265	2.45588	2.19231	109.886	136.693	14.8334	53.6875	1.16627	0	0	0	0	0	62.6139	0	0	0	0	0	0	0	0	0	0	64.648
17	2013	Korea	0	5.58	1.09397	-2.87681	3.64057	1.30787	102.771	134.908	15.0035	55.2708	1.16627	0	0	0	0	0	64.4604	0	0	0	0	0	0	0	0	0	0
18	1990	Malaysia	0	4.76	5.29818	-0.578619	-0.20155	2.6178	146.889	69.4133	13.7941	74.1667	2.38967	0	0	0	0	0	177.234	0	0	0	0	0	0	0	0	0	0	56.518
18	1991	Malaysia	0	4.76	8.13787	0.34636	1.00871	4.35833	159.313	73.7611	13.6942	77.4583	2.38967	0	0	0	0	0	185.1	0	0	0	0	0	0	0	0	0	0	56.8066
18	1992	Malaysia	0	4.76	8.76283	-1.89738	5.38154	4.76723	150.61	108.257	13.0101	76.25	2.38967	0	0	0	0	0	182.212	0	0	0	0	0	0	0	0	0	0	57.9809
18	1993	Malaysia	0	4.76	7.48289	-1.05928	11.1236	3.53659	157.941	105.708	12.6312	79.5417	1.16627	0	0	0	0	0	92.7667	0	0	0	0	0	0	0	0	0	0	60.3909
18	1994	Malaysia	0	4.76	5.82939	-2.21429	-2.5627	3.72497	179.905	108.91	12.2649	80.3333	1.16627	0	0	0	0	0	93.69	0	0	0	0	0	0	0	0	0	0	62.2782
18	1995	Malaysia	0	4.76	4.70351	-0.490395	3.24805	3.45058	192.114	124.16	12.3732	80.5833	1.16627	0	0	1	0	0	93.9815	0	0	80.5833	0	0	0	0	1.16627	0	0	63.1597
18	1996	Malaysia	0	4.76	5.03554	-0.266025	0.5285	3.48856	181.767	138.375	11.1054	81.1667	0.90701	0	0	0	0	0	73.619	0	0	0	0	0	0	0	0	0	0	68.216
18	1997	Malaysia	0	4.76	5.12785	-0.247342	1.9092	2.66251	185.665	154.892	10.767	79.4708	0.647755	0	1	0	0	0	51.4777	0	79.4708	0	0	0	0	0.647755	0	0	0	69.464
18	1998	Malaysia	0	4.76	2.99741	0.392238	0.377413	5.27034	209.491	152.85	9.76896	69.9167	0.388501	0	1	0	0	0	27.1627	0	69.9167	0	0	0	0	0.388501	0	0	0	70.8857
18	1999	Malaysia	0	4.76	4.92148	-1.12647	0	2.74456	217.572	141.667	10.9867	71.5136	0.129246	0	0	0	1	0	9.24282	0	0	0	71.5136	0	0	0	0	0.129246	0	71.6054
18	2000	Malaysia	0	4.76	4.03844	-2.28731	0	1.53474	220.407	126.73	10.1653	75.8125	-0.130009	0	0	0	0	0	-9.85632	0	0	0	0	0	0	0	0	0	0	72.5467
18	2001	Malaysia	0	4.76	0.597032	-0.71757	-0.893474	1.41678	203.365	127.232	12.0393	76.1708	-0.130009	0	0	0	0	0	-9.9029	0	0	0	0	0	0	0	0	0	0	74.4158
18	2002	Malaysia	0	4.76	3.17656	-0.82904	1.85197	1.80787	199.356	121.352	12.9578	76.375	-0.130009	0	0	0	0	1	-9.92945	0	0	0	0	76.375	0	0	0	0	-0.130009	75.7173
18	2003	Malaysia	0	4.76	2.2442	1.06574	-0.812142	0.992816	194.195	118.592	12.968	76.2083	-0.130009	0	0	0	0	0	-9.90778	0	0	0	0	0	0	0	0	0	0	75.3645
18	2004	Malaysia	0	4.76	3.70679	6.95413	3.68865	1.51854	210.374	111.629	12.5799	79.6667	-0.130009	0	0	0	0	0	-10.3574	0	0	0	0	0	0	0	0	0	0	76.7537
18	2005	Malaysia	0	4.76	2.73439	-2.07983	-1.50738	2.96087	203.854	106.293	11.4736	79.4375	-0.130009	0	0	0	0	0	-10.3276	0	0	0	0	0	0	0	0	0	0	76.2705
18	2006	Malaysia	0	4.76	4.72718	3.41552	-4.16035	3.60924	202.578	103.49	11.1677	79.6875	-0.130009	0	0	0	0	0	-10.3601	0	0	0	0	0	0	0	0	0	0	77.4117
18	2007	Malaysia	0	4.76	4.68685	4.81519	1.77063	2.02735	192.466	101.42	11.5669	81.0208	-0.130009	0	0	0	0	0	-10.5334	0	0	0	0	0	0	0	0	0	0	77.9087
18	2008	Malaysia	0	4.76	3.28081	-9.13405	-2.31866	5.44078	176.668	96.6043	11.5048	79.4792	1.09339	1	0	0	0	0	86.9021	79.4792	0	0	0	0	1.09339	0	0	0	0	77.3998
18	2009	Malaysia	0	4.76	0.0566921	2.99026	0.624585	0.583308	162.559	111.447	13.0485	76.4583	-0.130009	1	0	0	0	0	-9.94028	76.4583	0	0	0	0	-0.130009	0	0	0	0	77.5558
18	2010	Malaysia	0	4.76	4.39763	8.99684	0	1.71004	169.662	110.274	12.2261	78.2708	-1.18766	0	0	0	0	0	-92.9589	0	0	0	0	0	0	0	0	0	0	78.6381
18	2011	Malaysia	0	4.76	5.22572	5.10759	0	3.2	166.62	111.585	13.0475	77.9792	-1.18766	0	0	0	0	0	-92.6125	0	0	0	0	0	0	0	0	0	0	79.3106
18	2012	Malaysia	0	4.76	3.19181	8.48632	0	1.71004	158.937	110.274	13.5328	78.2708	-1.18766	0	0	0	0	0	-92.9589	0	0	0	0	0	0	0	0	0	0	79.0548
18	2013	Malaysia	0	4.76	3.69867	3.00188	0	3.2	154.083	111.585	13.5501	77.9792	-1.18766	0	0	0	0	0	-92.6125	0	0	0	0	0	0	0	0	0	0
21	1990	Pakistan	0	4.77	0.61299	0.218318	3.71521	9.05213	38.9095	24.1573	15.1368	41.75	-1.18766	0	0	0	0	0	-49.5847	0	0	0	0	0	0	0	0	0	0	33.1036
21	1991	Pakistan	0	4.77	0.568534	0.20349	2.82089	11.7913	35.5547	22.3218	14.318	42.4167	-1.18766	0	0	0	0	0	-50.3765	0	0	0	0	0	0	0	0	0	0	34.3095
21	1992	Pakistan	0	4.77	0.691844	0.764775	4.10275	9.50904	37.8879	23.6173	12.9079	48.8333	-1.18766	0	0	0	0	0	-57.9973	0	0	0	0	0	0	0	0	0	0	35.5108
21	1993	Pakistan	0	4.77	0.6771	0.569288	5.78169	9.97366	38.7473	24.5522	13.1039	52.375	-1.18766	0	0	0	0	0	-62.2036	0	0	0	0	0	0	0	0	0	0	36.6707
21	1994	Pakistan	0	4.77	0.811314	2.83529	2.63895	12.3682	35.3271	24.006	12.1134	60.1667	-1.18766	0	0	0	0	0	-71.4574	0	0	0	0	0	0	0	0	0	0	37.2616
21	1995	Pakistan	0	4.77	1.19175	0.00606899	3.16491	12.3436	36.1328	24.2071	11.7435	59.75	-1.18766	0	0	1	0	0	-70.9625	0	0	59.75	0	0	0	0	-1.18766	0	0	37.4429
21	1996	Pakistan	0	4.77	1.45606	0.411986	3.92275	10.3738	38.3301	24.694	12.6451	61.0417	-1.18766	0	0	0	0	0	-72.4966	0	0	0	0	0	0	0	0	0	0	39.0185
21	1997	Pakistan	0	4.77	1.14722	0.446893	2.11884	11.3755	36.8523	24.6462	11.8936	61.4833	-1.18766	0	1	0	0	0	-73.0211	0	61.4833	0	0	0	0	-1.18766	0	0	0	40.3956
21	1998	Pakistan	0	4.77	0.81361	-0.0916517	-3.72395	6.228	34.0117	25.1139	11.2641	56.7292	-1.8889	0	1	0	0	0	-107.155	0	56.7292	0	0	0	0	-1.8889	0	0	0	43.8787
21	1999	Pakistan	0	4.77	0.844795	0.0730462	-3.80793	4.14264	32.32	25.4743	10.3601	54.8423	-1.18766	0	0	0	1	0	-65.1339	0	0	0	54.8423	0	0	0	0	-1.18766	0	43.9074
21	2000	Pakistan	0	4.77	0.416484	-0.609852	-3.39137	4.36666	28.1296	22.3361	8.64301	53.8958	-1.18766	0	0	0	0	0	-64.0098	0	0	0	0	0	0	0	0	0	0	46.0514
21	2001	Pakistan	0	4.77	0.529666	-0.265524	-0.83253	3.14826	30.3715	21.7755	7.7808	55.7958	-1.18766	0	0	0	0	0	-66.2663	0	0	0	0	0	0	0	0	0	0	47.4608
21	2002	Pakistan	0	4.77	1.13821	-0.784158	-1.31108	3.29034	30.5376	21.6739	8.72392	57.4167	-1.18766	0	0	0	0	1	-68.1913	0	0	0	0	57.4167	0	0	0	0	-1.18766	50.2537
21	2003	Pakistan	0	4.77	0.641482	-0.142952	-1.92565	2.91413	32.8445	24.5973	8.79245	61.5208	-1.18766	0	0	0	0	0	-73.0657	0	0	0	0	0	0	0	0	0	0	48.6186
21	2004	Pakistan	0	4.77	1.14108	0.400111	-1.97392	7.44462	30.3001	28.7361	8.19884	63.7083	-1.18766	0	0	0	0	0	-75.6637	0	0	0	0	0	0	0	0	0	0	48.5468
21	2005	Pakistan	0	4.77	2.01001	0.827381	0.795419	9.06333	35.2533	28.6456	7.84432	59.0208	-1.18766	0	0	0	0	0	-70.0965	0	0	0	0	0	0	0	0	0	0	49.8081
21	2006	Pakistan	0	4.77	3.11298	1.43738	1.12557	7.92108	35.6817	26.7601	10.4363	60.0833	-1.18766	0	0	0	0	0	-71.3584	0	0	0	0	0	0	0	0	0	0	50.2069
21	2007	Pakistan	0	4.77	3.66832	1.36561	1.83351	7.59868	32.9904	27.7368	9.87399	58.875	-1.18766	0	0	0	0	0	-69.9233	0	0	0	0	0	0	0	0	0	0	51.0911
21	2008	Pakistan	0	4.77	3.19736	-0.142876	1.14348	20.2861	35.5942	28.6022	9.74969	55.375	-1.18766	1	0	0	0	0	-65.7665	55.375	0	0	0	0	-1.18766	0	0	0	0	50.7406
21	2009	Pakistan	0	4.77	1.3904	-0.346114	1.67293	13.6478	32.0718	22.6208	10.5189	55.3125	-1.18766	1	0	0	0	0	-65.6923	55.3125	0	0	0	0	-1.18766	0	0	0	0	50.6779
21	2010	Pakistan	0	4.77	1.1375	-0.0642591	0.766036	13.8811	32.8689	21.2886	10.3162	57.9583	-1.18766	0	0	0	0	0	-68.8347	0	0	0	0	0	0	0	0	0	0	50.4979
21	2011	Pakistan	0	4.77	0.612275	-0.0182452	0.462211	11.9168	32.9399	18.0323	9.73615	56.9375	-1.18766	0	0	0	0	0	-67.6223	0	0	0	0	0	0	0	0	0	0	49.9605
21	2012	Pakistan	0	4.77	0.382259	0.0773973	0.0894741	9.68505	32.8055	16.839	10.4888	57.9583	-1.18766	0	0	0	0	0	-68.8347	0	0	0	0	0	0	0	0	0	0	50.9882
21	2013	Pakistan	0	4.77	0.57386	0.0331487	0.0486468	7.6895	33.1477	15.9404	10.9621	56.9375	-1.18766	0	0	0	0	0	-67.6223	0	0	0	0	0	0	0	0	0	0
25	1990	philippines	0	4.79	1.19608	-0.112837	3.55889	12.6799	60.8003	19.1748	10.1039	44.2083	-1.18766	0	0	0	0	0	-52.5044	0	0	0	0	0	0	0	0	0	0	39.6151
25	1991	philippines	0	4.79	1.19778	0.275224	5.00468	18.4923	62.1849	17.7594	9.9266	44.7917	-1.18766	0	0	0	0	0	-53.1972	0	0	0	0	0	0	0	0	0	0	41.1628
25	1992	philippines	0	4.79	0.430381	0.292583	5.54964	8.59449	63.158	20.4429	9.65729	55.0417	0.0357458	0	0	0	0	0	1.96751	0	0	0	0	0	0	0	0	0	0	45.8837
25	1993	philippines	0	4.79	2.27707	1.64986	4.51551	6.88158	71.1665	26.3734	10.1093	62.6667	0.0357458	0	0	0	0	0	2.24007	0	0	0	0	0	0	0	0	0	0	46.9104
25	1994	philippines	0	4.79	2.48266	1.40596	5.55828	8.36193	73.9596	29.0609	10.7964	67.25	0.0357458	0	0	0	0	0	2.4039	0	0	0	0	0	0	0	0	0	0	47.3851
25	1995	philippines	0	4.79	1.99407	3.53347	4.10146	6.70554	80.5385	37.531	11.3878	67.7917	1.09339	0	0	1	0	0	74.123	0	0	67.7917	0	0	0	0	1.09339	0	0	48.4449
25	1996	philippines	0	4.79	1.83106	6.18722	7.68876	7.51366	89.8	48.9795	11.948	68.6667	0.0357458	0	0	0	0	0	2.45454	0	0	0	0	0	0	0	0	0	0	45.2682
25	1997	philippines	0	4.79	1.48401	0.728647	5.33856	5.59085	108.25	56.4572	13.1837	73.3	0.0357458	0	1	0	0	0	2.62016	0	73.3	0	0	0	0	0.0357458	0	0	0	47.4607
25	1998	philippines	0	4.79	3.16728	-0.450095	-2.11198	9.26594	98.6622	43.3217	13.2789	68.6042	0.0357458	0	1	0	0	0	2.45231	0	68.6042	0	0	0	0	0.0357458	0	0	0	48.0257
25	1999	philippines	0	4.79	1.5025	5.13885	0.573528	5.94714	94.9095	38.5175	12.2189	71.228	0.0357458	0	0	0	1	0	2.5461	0	0	0	71.228	0	0	0	0	0.0357458	0	52.8155
25	2000	philippines	0	4.79	2.76453	0.319649	-1.01942	3.9501	104.73	36.769	11.4237	68.375	0.0357458	0	0	0	0	0	2.44412	0	0	0	0	0	0	0	0	0	0	54.8685
25	2001	philippines	0	4.79	0.255697	0.127193	-0.990008	5.3455	98.9089	37.5296	11.0803	68.7917	0.0357458	0	0	0	0	0	2.45901	0	0	0	0	0	0	0	0	0	0	56.2993
25	2002	philippines	0	4.79	1.89533	1.67286	-1.89165	2.72277	102.435	34.8844	10.5738	70.9583	0.0357458	0	0	0	0	1	2.53646	0	0	0	0	70.9583	0	0	0	0	0.0357458	56.368
25	2003	philippines	0	4.79	0.585163	1.64465	-1.131	2.28916	101.849	33.1405	10.2025	70.1875	0.0357458	0	0	0	0	0	2.50891	0	0	0	0	0	0	0	0	0	0	55.8589
25	2004	philippines	0	4.79	0.752972	0.315198	-0.297687	4.82921	102.643	32.2414	9.38241	69.375	0.0357458	0	0	0	0	0	2.47986	0	0	0	0	0	0	0	0	0	0	58.9894
25	2005	philippines	0	4.79	1.61441	2.68417	-0.474424	6.51685	97.8785	29.0735	9.03975	68.7292	0.0357458	0	0	0	0	0	2.45678	0	0	0	0	0	0	0	0	0	0	58.4987
25	2006	philippines	0	4.79	2.21536	4.18324	-1.90068	5.48523	94.9408	28.694	9.1804	69.0625	0.0357458	0	0	0	0	0	2.46869	0	0	0	0	0	0	0	0	0	0	58.4536
25	2007	philippines	0	4.79	1.95415	1.23832	3.05947	2.9	86.6194	28.8641	9.28495	69.6042	0.0357458	0	0	0	0	0	2.48805	0	0	0	0	0	0	0	0	0	0	57.8463
25	2008	philippines	0	4.79	0.769269	-1.83245	-1.98326	8.26045	76.2823	29.065	8.83178	69.1458	0.0357458	1	0	0	0	0	2.47167	69.1458	0	0	0	0	0.0357458	0	0	0	0	56.1413
25	2009	philippines	0	4.79	1.2265	1.35933	-1.47052	4.21903	65.5904	29.1628	9.86031	67.9583	1	1	0	0	0	0	67.9583	67.9583	0	0	0	0	1	0	0	0	0	56.6317
25	2010	philippines	0	4.79	0.536292	4.33062	2.81959	3.78984	71.4195	29.5785	9.7217	70.2917	-1.18766	0	0	0	0	0	-83.4824	0	0	0	0	0	0	0	0	0	0	56.6651
25	2011	philippines	0	4.79	0.895478	1.38309	0.598043	4.6473	67.6979	31.8683	9.70132	71.3958	-1.18766	0	0	0	0	0	-84.7938	0	0	0	0	0	0	0	0	0	0	56.9787
25	2012	philippines	0	4.79	1.28493	1.66603	1.38739	3.17209	64.6619	33.3946	10.8366	70.2917	-1.18766	0	0	0	0	0	-83.4824	0	0	0	0	0	0	0	0	0	0	57.1253
25	2013	philippines	0	4.79	1.3737	0.133559	0.0846124	2.99769	59.8873	35.8295	11.1048	71.3958	-1.18766	0	0	0	0	0	-84.7938	0	0	0	0	0	0	0	0	0	0
26	1990	Singapore	0	4.7	14.331	1.47232	4.27786	3.46075	344.259	79.1379	9.5088	83.25	2.38967	0	0	0	0	0	198.94	0	0	0	0	0	0	0	0	0	0	79.8168
26	1991	Singapore	0	4.7	10.7472	-0.531853	-6.46448	3.4257	323.829	79.8464	9.23698	83.625	2.38967	0	0	0	0	0	199.836	0	0	0	0	0	0	0	0	0	0	79.3219
26	1992	Singapore	0	4.7	4.22632	2.68094	9.77957	2.26307	311.156	81.0366	8.80691	83.2917	2.38967	0	0	0	0	0	199.039	0	0	0	0	0	0	0	0	0	0	82.2681
26	1993	Singapore	0	4.7	7.72746	4.72795	13.725	2.2893	313.204	80.9087	8.98892	84	2.38967	0	0	0	0	0	200.732	0	0	0	0	0	0	0	0	0	0	82.7166
26	1994	Singapore	0	4.7	11.5894	0.153967	8.01229	3.10013	315.844	81.0866	8.05053	85.25	2.38967	0	0	0	0	0	203.719	0	0	0	0	0	0	0	0	0	0	82.8254
26	1995	Singapore	0	4.7	13.1245	-0.0166114	11.6438	1.72053	345.744	88.2077	8.14246	85.6667	2.38967	0	0	1	0	0	204.715	0	0	85.6667	0	0	0	0	2.38967	0	0	83.3472
26	1996	Singapore	0	4.7	10.0436	0.861257	15.1974	1.38318	335.933	93.631	8.90581	88.9167	2.38967	0	0	0	0	0	212.481	0	0	0	0	0	0	0	0	0	0	83.9326
26	1997	Singapore	0	4.7	13.7302	-0.225182	40.6761	2.00359	325.393	96.4266	8.74589	91.1083	1.33202	0	1	0	0	0	121.358	0	91.1083	0	0	0	0	1.33202	0	0	0	84.2457
26	1998	Singapore	0	4.7	8.53352	1.4641	-12.1311	-0.267502	313.885	107.95	9.60156	89.7292	1.33202	0	1	0	0	0	119.521	0	89.7292	0	0	0	0	1.33202	0	0	0	84.2433
26	1999	Singapore	0	4.7	19.2129	3.32219	10.315	0.0167098	337.544	102.7	9.50613	88.0472	2.38967	0	0	0	1	0	210.404	0	0	0	88.0472	0	0	0	0	2.38967	0	85.0023
26	2000	Singapore	0	4.7	17.2007	-1.27753	14.5672	1.36162	366.071	96.2869	10.731	89.8958	2.38967	0	0	0	0	0	214.821	0	0	0	0	0	0	0	0	0	0	85.4407
26	2001	Singapore	0	4.7	16.8972	4.41434	1.85011	0.997198	352.749	115.674	11.7838	90.75	2.38967	0	0	0	0	0	216.862	0	0	0	0	0	0	0	0	0	0	87.2296
26	2002	Singapore	0	4.7	6.96307	0.029399	7.9101	-0.391677	354.278	102.684	11.9557	90.5833	2.38967	0	0	0	0	1	216.464	0	0	0	0	90.5833	0	0	0	0	2.38967	86.7966
26	2003	Singapore	0	4.7	12.3103	4.50473	5.1848	0.507905	382.791	105.478	11.555	88.5208	2.38967	0	0	0	0	0	211.535	0	0	0	0	0	0	0	0	0	0	87.7525
26	2004	Singapore	0	4.7	18.4137	1.29823	13.9669	1.66273	406.292	96.4386	10.509	88.7292	2.38967	0	0	0	0	0	212.033	0	0	0	0	0	0	0	0	0	0	86.6599
26	2005	Singapore	0	4.7	14.1976	4.98793	34.1662	0.425106	422.33	89.4961	10.1836	88.0417	2.38967	0	0	0	0	0	210.39	0	0	0	0	0	0	0	0	0	0	82.4897
26	2006	Singapore	0	4.7	24.9833	7.94369	12.5155	1.02092	430.358	84.7621	10.2985	88.375	2.38967	0	0	0	0	0	211.187	0	0	0	0	0	0	0	0	0	0	87.453
26	2007	Singapore	0	4.7	26.5212	10.264	92.5731	2.09514	398.658	85.8073	9.51145	88	2.38967	0	0	0	0	0	210.291	0	0	0	0	0	0	0	0	0	0	88.5464
26	2008	Singapore	0	4.7	6.34689	-7.61807	-1.51706	6.51859	439.657	98.57	10.5483	87.0833	2.38967	1	0	0	0	0	208.1	87.0833	0	0	0	0	2.38967	0	0	0	0	88.6515
26	2009	Singapore	0	4.7	12.3807	0.614886	-23.4925	0.603622	360.231	97.7392	10.2878	83.5208	2.38967	1	0	0	0	0	199.587	83.5208	0	0	0	0	2.38967	0	0	0	0	88.8226
26	2010	Singapore	0	4.7	23.2958	3.38589	23.5836	2.8	372.099	96.2176	10.1867	84.4167	2.38967	0	0	0	0	0	201.728	0	0	0	0	0	0	0	0	0	0	88.5941
26	2011	Singapore	0	4.7	17.4318	-2.30086	14.4409	5.25292	376.146	106.22	9.66821	87.5833	2.38967	0	0	0	0	0	209.295	0	0	0	0	0	0	0	0	0	0	88.2577
26	2012	Singapore	0	4.7	19.5417	1.76603	5.52291	4.52865	368.233	114.981	9.26856	84.4167	2.38967	0	0	0	0	0	201.728	0	0	0	0	0	0	0	0	0	0	87.4941
26	2013	Singapore	0	4.7	21.4372	-0.757588	30.2521	2.37849	359.887	126.367	10.1066	87.5833	2.38967	0	0	0	0	0	209.295	0	0	0	0	0	0	0	0	0	0	87.4941
27	1990	Srilanka	0	4.08	0.539804	0	7.49936	21.4953	68.2439	19.5944	9.75965	39.8333	-1.18766	0	0	0	0	0	-47.3084	0	0	0	0	0	0	0	0	0	0
27	1991	Srilanka	0	4.08	0.537201	0	7.42837	12.1856	67.5959	8.79853	9.83846	46.3333	-1.18766	0	0	0	0	0	-55.0281	0	0	0	0	0	0	0	0	0	0
27	1992	Srilanka	0	4.08	1.26383	0	4.45923	11.3834	72.8038	9.04579	9.63406	50.625	1.09339	0	0	0	0	0	55.3531	0	0	0	0	0	0	0	0	0	0
27	1993	Srilanka	0	4.08	1.88109	-1.28566	7.2634	11.7467	77.1475	9.81892	9.16617	57.0417	1.09339	0	0	0	0	0	62.369	0	0	0	0	0	0	0	0	0	0
27	1994	Srilanka	0	4.08	1.42017	-2.26932	7.74544	8.44871	79.4308	10.8233	9.67079	61.1667	1.09339	0	0	0	0	0	66.8793	0	0	0	0	0	0	0	0	0	0
27	1995	Srilanka	0	4.08	0.429787	-0.82358	4.86888	7.67485	81.635	30.9661	11.4716	66.7917	1.09339	0	0	1	0	0	73.0296	0	0	66.7917	0	0	0	0	1.09339	0	0
27	1996	Srilanka	0	4.08	0.862514	-0.504902	2.5443	15.9358	78.874	29.8118	10.5479	65.0833	0.0357458	0	0	0	0	0	2.32645	0	0	0	0	0	0	0	0	0	0
27	1997	Srilanka	0	4.08	2.8496	-0.840317	2.75969	9.5737	80.1376	29.3572	10.3559	64.6583	0.0357458	0	1	0	0	0	2.31126	0	64.6583	0	0	0	0	0.0357458	0	0	0
27	1998	Srilanka	0	4.08	1.22457	-0.714974	0.63134	9.36424	78.495	28.681	9.79827	62.9167	0.0357458	0	1	0	0	0	2.249	0	62.9167	0	0	0	0	0.0357458	0	0	0	39.7515
27	1999	Srilanka	0	4.08	1.12676	-0.540548	1.44766	4.69171	78.7515	29.2391	9.02841	63.0062	0.0357458	0	0	0	1	0	2.25221	0	0	0	63.0062	0	0	0	0	0.0357458	0	40.9241
27	2000	Srilanka	0	4.08	1.05898	-0.387917	3.44306	6.17628	88.6365	28.8187	10.5109	59.7083	0.0357458	0	0	0	0	0	2.13432	0	0	0	0	0	0	0	0	0	0	47.9433
27	2001	Srilanka	0	4.08	1.09099	-0.220307	-3.04664	14.1585	80.8986	28.0813	10.263	59.25	0.0357458	0	0	0	0	0	2.11794	0	0	0	0	0	0	0	0	0	0	48.289
27	2002	Srilanka	0	4.08	1.14895	-0.307731	-2.98597	9.55103	76.3351	27.6311	12.7188	63.1667	0.0357458	0	0	0	0	1	2.25794	0	0	0	0	63.1667	0	0	0	0	0.0357458	48.4034
27	2003	Srilanka	0	4.08	1.21133	-0.758404	-1.73734	6.31464	75.3362	28.9212	12.1605	63.3125	0.0357458	0	0	0	0	0	2.26315	0	0	0	0	0	0	0	0	0	0	49.8836
27	2004	Srilanka	0	4.08	1.12668	-0.485662	-0.082081	7.57593	79.4829	30.6174	12.6298	61.375	0.0357458	0	0	0	0	0	2.1939	0	0	0	0	0	0	0	0	0	0	48.5078
27	2005	Srilanka	0	4.08	1.11611	-0.88297	-0.0178643	11.6397	73.604	32.8971	13.0887	59.4583	0.0357458	0	0	0	0	0	2.12538	0	0	0	0	0	0	0	0	0	0	48.8235
27	2006	Srilanka	0	4.08	1.69626	-1.07497	-0.392153	10.0202	71.2612	33.9719	15.3619	61.3333	0.0357458	0	0	0	0	0	2.19241	0	0	0	0	0	0	0	0	0	0	51.3361
27	2007	Srilanka	0	4.08	1.86397	-0.995387	-0.795296	15.8421	68.6065	33.2539	15.2722	60.5	0.0357458	0	0	0	0	0	2.16262	0	0	0	0	0	0	0	0	0	0	52.3984
27	2008	Srilanka	0	4.08	1.84753	-1.19836	-0.574989	22.5645	63.369	28.6952	16.1832	62.8958	0.0357458	1	0	0	0	0	2.24826	62.8958	0	0	0	0	0.0357458	0	0	0	0	51.2951
27	2009	Srilanka	0	4.08	0.96039	-0.906903	-1.48682	3.46496	49.1491	24.7148	17.6111	61.9792	0.0357458	1	0	0	0	0	2.21549	61.9792	0	0	0	0	0.0357458	0	0	0	0	49.5723
27	2010	Srilanka	0	4.08	0.96349	-2.11544	-1.53175	6.21765	53.0616	26.6069	15.5709	64.0417	0.0357458	0	0	0	0	0	2.28922	0	0	0	0	0	0	0	0	0	0	50.2448
27	2011	Srilanka	0	4.08	1.61526	1.39989	-0.304269	6.71677	60.6634	30.6405	14.7892	64.1042	0.0357458	0	0	0	0	0	2.29145	0	0	0	0	0	0	0	0	0	0	51.0204
27	2012	Srilanka	0	4.08	1.5846	3.56293	2.69928	7.54291	59.3323	31.0878	13.4781	64.0417	0.0357458	0	0	0	0	0	2.28922	0	0	0	0	0	0	0	0	0	0	51.5643
27	2013	Srilanka	0	4.08	1.3876	3.07777	2.23386	6.91155	54.4702	29.1946	13.1111	64.1042	-1.18766	0	0	0	0	0	-76.1338	0	0	0	0	0	0	0	0	0	0
28	1990	Thailand	0	4.95	2.8632	-0.0446316	8.19783	5.86399	75.7824	83.3691	9.40461	70.6667	-0.130009	0	0	0	0	0	-9.18731	0	0	0	0	0	0	0	0	0	0	36.4098
28	1991	Thailand	0	4.95	2.05018	-0.0825167	9.81489	5.70985	78.4711	89.0962	9.22061	67.375	-0.130009	0	0	0	0	0	-8.75936	0	0	0	0	0	0	0	0	0	0	41.9025
28	1992	Thailand	0	4.95	1.89589	0.829374	5.81364	4.13915	77.9546	98.4695	9.89797	70.6167	-0.130009	0	0	0	0	0	-9.18081	0	0	0	0	0	0	0	0	0	0	43.1155
28	1993	Thailand	0	4.95	1.44311	4.3639	5.55172	3.31219	80.1582	111.361	9.98293	73.4583	-0.130009	0	0	0	0	0	-9.55025	0	0	0	0	0	0	0	0	0	0	45.2942
28	1994	Thailand	0	4.95	0.946891	1.84753	6.89386	5.04775	82.5865	127.748	9.7645	74.875	-0.130009	0	0	0	0	0	-9.73443	0	0	0	0	0	0	0	0	0	0	46.0671
28	1995	Thailand	0	4.95	1.23078	2.45315	11.4619	5.81818	90.4294	139.828	9.89924	75.375	-0.130009	0	0	1	0	0	-9.79944	0	0	75.375	0	0	0	0	-0.130009	0	0	48.5962
28	1996	Thailand	0	4.95	1.2838	2.0437	6.50011	5.80511	84.7779	147.187	10.1824	78.5417	-0.130009	0	0	0	0	0	-10.2111	0	0	0	0	0	0	0	0	0	0	49.7513
28	1997	Thailand	0	4.95	2.58117	3.02541	-11.6843	5.6258	94.6039	165.719	10.0728	76.275	-0.130009	0	1	0	0	0	-9.91645	0	76.275	0	0	0	0	-0.130009	0	0	0	52.0516
28	1998	Thailand	0	4.95	6.53927	0.301753	-16.3025	7.99473	101.868	155.896	11.0601	64.5208	-0.130009	0	1	0	0	0	-8.3883	0	64.5208	0	0	0	0	-0.130009	0	0	0	54.3014
28	1999	Thailand	0	4.95	4.97651	-0.0889425	-12.1474	0.284726	104.024	131.924	11.4952	71.0919	-0.130009	0	0	0	1	0	-9.2426	0	0	0	71.0919	0	0	0	0	-0.130009	0	54.8124
28	2000	Thailand	0	4.95	2.7427	-0.450624	-8.87006	1.59197	124.922	108.263	11.3313	74.5625	-0.130009	0	0	0	0	0	-9.6938	0	0	0	0	0	0	0	0	0	0	57.8372
28	2001	Thailand	0	4.95	4.38578	-0.454636	-5.69743	1.62691	125.223	96.9135	11.3201	74.1292	-0.130009	0	0	0	0	0	-9.63747	0	0	0	0	0	0	0	0	0	0	60.2657
28	2002	Thailand	0	4.95	2.63374	-0.547302	-3.89728	0.697309	121.697	102.538	11.0793	75.25	-0.130009	0	0	0	0	1	-9.78319	0	0	0	0	75.25	0	0	0	0	-0.130009	59.7658
28	2003	Thailand	0	4.95	3.66816	0.596621	-6.27796	1.80435	124.58	100.497	10.7481	75.0208	-0.130009	0	0	0	0	0	-9.75339	0	0	0	0	0	0	0	0	0	0	59.4938
28	2004	Thailand	0	4.95	3.63225	1.1502	-2.11119	2.75915	136.538	101.957	11.1041	75.6458	-0.130009	0	0	0	0	0	-9.83465	0	0	0	0	0	0	0	0	0	0	60.7066
28	2005	Thailand	0	4.95	4.56777	4.009	0.0924391	4.54037	148.255	100.727	11.8943	72.9792	-0.130009	0	0	0	0	0	-9.48796	0	0	0	0	0	0	0	0	0	0	61.3209
28	2006	Thailand	0	4.95	4.56564	2.75925	2.85616	4.63747	143.804	95.2036	11.8036	69.4792	-0.130009	0	0	0	0	0	-9.03292	0	0	0	0	0	0	0	0	0	0	62.6709
28	2007	Thailand	0	4.95	4.58622	1.17367	1.62711	2.24154	138.461	91.8003	12.1906	68.0625	-1.18766	0	0	0	0	0	-80.8349	0	0	0	0	0	0	0	0	0	0	62.8044
28	2008	Thailand	0	4.95	3.13244	-0.939475	-0.608993	5.46849	150.326	93.7593	12.3434	68.5375	-0.130009	1	0	0	0	0	-8.9105	68.5375	0	0	0	0	-0.130009	0	0	0	0	62.4868
28	2009	Thailand	0	4.95	1.84063	1.02181	-0.29218	-0.845716	126.157	96.5072	13.4261	65.5625	-1.18766	1	0	0	0	0	-77.8658	65.5625	0	0	0	0	-1.18766	0	0	0	0	63.6901
28	2010	Thailand	0	4.95	2.85474	2.8592	5.06855	3.27222	135.142	96.9944	12.9644	68.1667	-1.18766	0	0	0	0	0	-80.9587	0	0	0	0	0	0	0	0	0	0	64.014
28	2011	Thailand	0	4.95	0.714012	1.12437	0.0223903	3.80879	149.35	108.808	13.2591	70.125	-1.18766	0	0	0	0	0	-83.2845	0	0	0	0	0	0	0	0	0	0	65.6127
28	2012	Thailand	0	4.95	3.52342	2.81974	3.96409	3.0149	148.826	115.555	13.5761	68.1667	-1.18766	0	0	0	0	0	-80.9587	0	0	0	0	0	0	0	0	0	0	71.0212
28	2013	Thailand	0	4.95	3.69397	-0.380568	2.54181	2.18489	143.848	121.047	13.8121	70.125	-1.18766	0	0	0	0	0	-83.2845	0	0	0	0	0	0	0	0	0	0
31	1990	Vietnam	0	4.3	0	0	0	36.031	81.3157		12.3394	42.5	-1.8889	0	0	0	0	0	-80.278	0	0	0	0	0	0	0	0	0	0	24.7007
31	1991	Vietnam	0	4.3	0	0	0	81.817	66.947		8.08792	44.625	-1.8889	0	0	0	0	0	-84.2919	0	0	0	0	0	0	0	0	0	0	25.0067
31	1992	Vietnam	0	4.3	0	0	0	37.705	73.5769	13.6569	5.76394	47.5417	-1.8889	0	0	0	0	0	-89.8012	0	0	0	0	0	0	0	0	0	0	25.6686
31	1993	Vietnam	0	4.3	0	0	0	8.379	66.2123	16.5295	7.32864	53.6667	-1.18766	0	0	0	0	0	-63.7376	0	0	0	0	0	0	0	0	0	0	26.229
31	1994	Vietnam	0	4.3	0	0	0	9.483	77.4732		8.25501	56.5833	-1.18766	0	0	0	0	0	-67.2016	0	0	0	0	0	0	0	0	0	0	28.0205
31	1995	Vietnam	0	4.3	0	0	0	16.926	74.7213	18.4847	8.1877	59.125	-1.18766	0	0	1	0	0	-70.2203	0	0	59.125	0	0	0	0	-1.18766	0	0	30.0778
31	1996	Vietnam	0	4.3	9.71308	0	2.21839	5.593	92.7057	18.67	8.35257	66.5833	-0.928403	0	0	0	0	0	-61.8162	0	0	0	0	0	0	0	0	0	0	32.1554
31	1997	Vietnam	0	4.3	8.2701	0	0.0633296	3.095	94.3445	19.8488	8.13078	68.7625	-0.928403	0	1	0	0	0	-63.8393	0	68.7625	0	0	0	0	-0.928403	0	0	0	33.7903
31	1998	Vietnam	0	4.3	6.14121	0	1.88169	8.11	97.0012	20.1239	7.62374	62.1667	-0.928403	0	1	0	0	0	-57.7157	0	62.1667	0	0	0	0	-0.928403	0	0	0	34.9838
31	1999	Vietnam	0	4.3	4.92266	0	1.50608	4.108	102.787	28.1866	6.78523	61.629	-0.928403	0	0	0	1	0	-57.2165	0	0	0	61.629	0	0	0	0	-0.928403	0	35.646
31	2000	Vietnam	0	4.3	3.85849	0	1.41201	-1.768	103.244	32.6728	5.94747	68.3333	-0.928403	0	0	0	0	0	-63.4409	0	0	0	0	0	0	0	0	0	0	36.9341
31	2001	Vietnam	0	4.3	3.68362	0	0.759393	-0.31	103.688	36.3889	5.86198	69.2958	-1.18766	0	0	0	0	0	-82.2997	0	0	0	0	0	0	0	0	0	0	37.8903
31	2002	Vietnam	0	4.3	3.68927	0	0.173923	4.079	107.829	39.8531	5.75863	69.4375	-1.18766	0	0	0	0	1	-82.468	0	0	0	0	69.4375	0	0	0	0	-1.18766	37.5367
31	2003	Vietnam	0	4.3	3.39443	0	1.07049	3.303	115.118	44.7888	5.85186	70.1875	-1.18766	0	0	0	0	0	-83.3587	0	0	0	0	0	0	0	0	0	0	40.0874
31	2004	Vietnam	0	4.3	3.25752	0	2.35108	7.895	122.261	53.9743	5.87884	69.5625	-1.18766	0	0	0	0	0	-82.6164	0	0	0	0	0	0	0	0	0	0	40.0643
31	2005	Vietnam	0	4.3	3.3904	1.50087	1.67785	8.394	130.715	60.4668	5.4652	70.0625	-1.18766	0	0	0	0	0	-83.2103	0	0	0	0	0	0	0	0	0	0	42.1374
31	2006	Vietnam	0	4.3	3.616	1.97825	1.49913	7.503	138.314	65.3595	5.53277	72.3958	-1.18766	0	0	0	0	0	-85.9815	0	0	0	0	0	0	0	0	0	0	43.6443
31	2007	Vietnam	0	4.3	8.65472	8.06439	3.03303	8.349	154.605	85.6397	5.55412	71.9792	-1.18766	0	0	0	0	0	-85.4866	0	0	0	0	0	0	0	0	0	0	46.0766
31	2008	Vietnam	0	4.3	9.66304	-0.583071	2.989	23.115	154.317	82.8728	5.62508	69.625	-0.130009	1	0	0	0	0	-9.05188	69.625	0	0	0	0	-0.130009	0	0	0	0	47.6844
31	2009	Vietnam	0	4.3	7.16882	0.120738	4.85423	6.717	136.311	103.322	5.77836	68.2083	-0.130009	1	0	0	0	0	-8.86771	68.2083	0	0	0	0	-0.130009	0	0	0	0	46.3431
31	2010	Vietnam	0	4.3	6.90061	2.05552	3.27262	8.8616	152.217	114.723	5.99274	68.3125	-0.130009	0	0	0	0	0	-8.88125	0	0	0	0	0	0	0	0	0	0	48.1355
31	2011	Vietnam	0	4.3	5.4818	0.785011	3.61518	18.6775	162.914	101.799	5.91115	66.5208	-0.130009	0	0	0	0	0	-8.64831	0	0	0	0	0	0	0	0	0	0	48.0907
31	2012	Vietnam	0	4.3	5.3703	1.21101	3.31087	9.09422	156.554	94.8322	5.92719	68.3125	-0.130009	0	0	0	0	0	-8.88125	0	0	0	0	0	0	0	0	0	0	49.1293
31	2013	Vietnam	0	4.3	5.19793	0.811227	2.01493	6.59226	165.094	96.8033	6.15586	66.5208	-0.130009	0	0	0	0	0	-8.64831	0	0	0	0	0	0	0	0	0	0	49.1293

## Sheet: LA
ID	year	country	Code	Initial Real GDP (log)	FDI L (%GDP)	PIL (% GDP)	OIL (%GDP)	Inflation (CPI annual %)	TO % GDP	DCB % GDP	Government expenditure (% of GDP)	IQ(ICRG)	FL (KAOPEN)	GFC	Asian	Mexican	Brazil	Argentine	IQ*FL	IQ*GFC	IQ*Asia	IQ*MEX	IQ*Brazil	IQ*ARG	FL*GFC	FL*Asia	FL*MEX	FL*Brazil	FL*ARG	FL (KOF)
1	1990	Argentina	1	5.11221	1.29888	-0.781734	-4.97692	2313.96	14.9909	15.5277	3.13543	52.2917	-1.18766	0	0	0	0	0	-62.1046	0	0	0	0	0	0	0	0	0	0	47.4518
1	1991	Argentina	1	5.11221	1.28558	4.33639	-1.39627	171.672	13.7531	12.4656	3.32176	58	-1.18766	0	0	0	0	0	-68.8841	0	0	0	0	0	0	0	0	0	0	49.5375
1	1992	Argentina	1	5.11221	1.93679	1.41996	0.175361	24.9	14.731	15.2508	2.97554	65.1667	-1.18766	0	0	0	0	0	-77.3957	0	0	0	0	0	0	0	0	0	0	51.7794
1	1993	Argentina	1	5.11221	1.17975	15.1879	-4.54046	18.512	16.2232	18.0123	13.5104	67.25	1.35265	0	0	0	0	0	90.9657	0	0	0	0	0	0	0	0	0	0	55.6528
1	1994	Argentina	1	5.11221	1.41195	4.25225	1.37655	4.177	18.1342	16.4732	13.1869	72.7917	1.6119	0	0	0	0	0	117.333	0	0	0	0	0	0	0	0	0	0	57.5308
1	1995	Argentina	1	5.11221	2.17393	2.01352	2.77031	3.376	19.7715	16.2459	13.3495	71.0833	1.87116	0	0	1	0	0	133.008	0	0	71.0833	0	0	0	0	1.87116	0	0	60.3336
1	1996	Argentina	1	5.11221	2.5532	4.40022	0.685365	0.156	21.5064	16.408	12.5017	73.25	1.07277	0	0	0	0	0	78.58	0	0	0	0	0	0	0	0	0	0	60.9791
1	1997	Argentina	1	5.11221	3.12788	4.30067	2.82005	0.529	23.3361	17.7957	12.062	74.0625	2.38967	0	1	0	0	0	176.985	0	74.0625	0	0	0	0	2.38967	0	0	0	62.0049
1	1998	Argentina	1	5.11221	2.43877	3.57697	1.79175	0.925	23.3499	19.4748	12.4948	75.0417	2.13041	0	1	0	0	0	159.87	0	75.0417	0	0	0	0	2.13041	0	0	0	63.289
1	1999	Argentina	1	5.11221	8.46058	-1.68578	0.648286	-1.167	21.3827	19.9248	13.7232	72.6374	1.87116	0	0	0	1	0	135.916	0	0	0	72.6374	0	0	0	0	1.87116	0	63.843
1	2000	Argentina	1	5.11221	3.66579	-0.468484	0.804578	-0.939	22.6225	19.1251	13.7842	69.8542	1.6119	0	0	0	0	0	112.598	0	0	0	0	0	0	0	0	0	0	64.1864
1	2001	Argentina	1	5.11221	0.806165	-3.61568	-2.07155	-1.065	21.8524	16.6392	14.1563	68.6875	-0.928403	0	0	0	0	0	-63.7697	0	0	0	0	0	0	0	0	0	0	62.0438
1	2002	Argentina	1	5.11221	2.10594	-5.0149	-9.72606	25.869	41.7528	12.4783	12.2353	51.9375	-1.18766	0	0	0	0	1	-61.684	0	0	0	0	51.9375	0	0	0	0	-1.18766	62.9472
1	2003	Argentina	1	5.11221	1.27473	-5.91288	-3.53422	13.443	40.6447	8.76799	11.4381	58.9792	-0.130009	0	0	0	0	0	-7.66783	0	0	0	0	0	0	0	0	0	0	61.6252
1	2004	Argentina	1	5.11221	2.2503	-5.09496	-1.40693	4.416	36.9714	8.60204	9.71108	67.3958	-0.130009	0	0	0	0	0	-8.76207	0	0	0	0	0	0	0	0	0	0	61.9901
1	2005	Argentina	1	5.11221	2.36204	-0.776449	-1.63356	9.642	36.7964	9.37535	10.3179	70.0833	-0.130009	0	0	0	0	0	-9.11147	0	0	0	0	0	0	0	0	0	0	60.1548
1	2006	Argentina	1	5.11221	2.10511	3.01145	-0.461393	10.898	35.8943	10.2104	10.4479	74.6042	-0.831247	0	0	0	0	0	-62.0145	0	0	0	0	0	0	0	0	0	0	60.2623
1	2007	Argentina	1	5.11221	1.96298	2.15238	1.29874	8.83	35.8616	11.0119	10.8141	74.6875	-0.831247	0	0	0	0	0	-62.0837	0	0	0	0	0	0	0	0	0	0	60.2651
1	2008	Argentina	1	5.11221	2.39544	-1.73942	0.679733	8.585	36.2705	10.5864	11.5065	71.5833	-0.831247	1	0	0	0	0	-59.5034	71.5833	0	0	0	0	-0.831247	0	0	0	0	59.5655
1	2009	Argentina	1	5.11221	1.06132	-0.833941	-0.157546	6.27	30.1828	10.6086	13.3554	66.3958	-0.831247	1	0	0	0	0	-55.1913	66.3958	0	0	0	0	-0.831247	0	0	0	0	58.9657
1	2010	Argentina	1	5.11221	1.52429	1.9823	0.337468	10.461	32.2124	11.2927	13.0871	70.0625	-0.831247	0	0	0	0	0	-58.2392	0	0	0	0	0	0	0	0	0	0	58.7796
1	2011	Argentina	1	5.11221	1.91478	-0.337866	1.15426	9.775	33.5716	12.8101	13.9879	73.875	-0.831247	0	0	0	0	0	-61.4083	0	0	0	0	0	0	0	0	0	0	57.9894
1	2012	Argentina	1	5.11221	2.52157	-0.0524903	-0.317043	18.6664	29.1963	14.0112	15.0832	70.0625	-1.8889	0	0	0	0	0	-132.341	0	0	0	0	0	0	0	0	0	0	57.477
1	2013	Argentina	1	5.11221	1.81671	0.0149443	-0.485833	19.7125	28.7198	14.9277	15.582	73.875	-1.8889	0	0	0	0	0	-139.542	0	0	0	0	0	0	0	0	0	0
3	1990	Bolivia	1	3.75322	0.558799	0	1.11143	17.1188	46.7033	24.0256	11.7555	51	0.465028	0	0	0	0	0	23.7164	0	0	0	0	0	0	0	0	0	0	37.4517
3	1991	Bolivia	1	3.75322	0.973189	0	0.524025	21.4471	48.445	28.6602	12.0747	58.25	0.465028	0	0	0	0	0	27.0879	0	0	0	0	0	0	0	0	0	0	39.3623
3	1992	Bolivia	1	3.75322	1.64958	0	5.12592	12.0603	49.1109	36.3046	12.8705	60.25	0.465028	0	0	0	0	0	28.0179	0	0	0	0	0	0	0	0	0	0	38.7852
3	1993	Bolivia	1	3.75322	2.15879	0	3.63105	8.52788	47.4671	45.4982	13.3704	59.0833	0.465028	0	0	0	0	0	27.4754	0	0	0	0	0	0	0	0	0	0	39.4724
3	1994	Bolivia	1	3.75322	2.17681	0	4.87024	7.87404	48.8609	49.9361	13.5679	62.5	0.465028	0	0	0	0	0	29.0642	0	0	0	0	0	0	0	0	0	0	45.1544
3	1995	Bolivia	1	3.75322	5.84796	0	2.27694	10.1932	49.738	48.2018	13.5726	65.625	0.465028	0	0	1	0	0	30.5174	0	0	65.625	0	0	0	0	0.465028	0	0	41.4158
3	1996	Bolivia	1	3.75322	6.4094	0	2.92715	12.4255	49.8563	52.7317	13.3273	65.5	0.108617	0	0	0	0	0	7.11438	0	0	0	0	0	0	0	0	0	0	42.4132
3	1997	Bolivia	1	3.75322	9.21807	0	2.9625	4.70844	50.4697	58.2698	13.9035	67.3625	1.33202	0	1	0	0	0	89.7282	0	67.3625	0	0	0	0	1.33202	0	0	0	46.9175
3	1998	Bolivia	1	3.75322	11.1715	0	3.79876	7.67323	52.2812	64.0472	14.2189	69.625	1.33202	0	1	0	0	0	92.7419	0	69.625	0	0	0	0	1.33202	0	0	0	53.1261
3	1999	Bolivia	1	3.75322	12.1967	-0.203982	-0.368132	2.15952	44.1683	64.4448	14.7979	67.1029	1.33202	0	0	0	1	0	89.3824	0	0	0	67.1029	0	0	0	0	1.33202	0	54.1416
3	2000	Bolivia	1	3.75322	8.76831	0	-2.15626	4.60823	45.5978	58.7154	14.5393	68.1875	1.33202	0	0	0	0	0	90.8271	0	0	0	0	0	0	0	0	0	0	54.8238
3	2001	Bolivia	1	3.75322	8.66866	0	-0.895902	1.58965	45.2278	53.3633	15.7241	67.9167	1.33202	0	0	0	0	0	90.4664	0	0	0	0	0	0	0	0	0	0	53.7895
3	2002	Bolivia	1	3.75322	8.55786	0	2.37443	0.928259	49.3503	50.7402	15.9679	66.5208	1.33202	0	0	0	0	1	88.6071	0	0	0	0	66.5208	0	0	0	0	1.33202	51.096
3	2003	Bolivia	1	3.75322	2.44234	0	4.61187	3.33727	51.9678	47.6612	16.5211	66.6458	1.33202	0	0	0	0	0	88.7736	0	0	0	0	0	0	0	0	0	0	51.7878
3	2004	Bolivia	1	3.75322	0.745773	0	2.72413	4.43738	57.4643	42.427	16.2585	65.875	1.33202	0	0	0	0	0	87.7468	0	0	0	0	0	0	0	0	0	0	53.3675
3	2005	Bolivia	1	3.75322	-2.49887	0	4.73174	5.39323	67.6419	39.6033	15.9746	65.8958	1.33202	0	0	0	0	0	87.7746	0	0	0	0	0	0	0	0	0	0	53.9929
3	2006	Bolivia	1	3.75322	2.45165	0	-14.2253	4.28555	74.5378	35.1747	14.3542	66.9375	1.33202	0	0	0	0	0	89.1621	0	0	0	0	0	0	0	0	0	0	54.5901
3	2007	Bolivia	1	3.75322	2.79181	0	-9.36603	8.70625	76.0619	34.344	14.0587	66.9583	1.07277	0	0	0	0	0	71.8306	0	0	0	0	0	0	0	0	0	0	53.6844
3	2008	Bolivia	1	3.75322	3.07263	0	1.75054	14.0004	82.867	31.4926	13.2774	70.1667	0.81351	1	0	0	0	0	57.0813	70.1667	0	0	0	0	0.81351	0	0	0	0	53.6127
3	2009	Bolivia	1	3.75322	2.43968	0	1.32151	3.34937	68.6271	34.0183	14.7088	69.9792	0.554255	1	0	0	0	0	38.7863	69.9792	0	0	0	0	0.554255	0	0	0	0	53.4237
3	2010	Bolivia	1	3.75322	3.16545	0	0.770498	2.50177	75.5116	36.0234	13.8312	72.4583	0.295001	0	0	0	0	0	21.3753	0	0	0	0	0	0	0	0	0	0	52.9607
3	2011	Bolivia	1	3.75322	3.58661	0	2.65561	9.81269	82.5303	36.7723	13.7854	70.3958	0.0357458	0	0	0	0	0	2.51635	0	0	0	0	0	0	0	0	0	0	52.6941
3	2012	Bolivia	1	3.75322	3.92072	0	8.03067	4.58637	85.1039	39.035	13.4642	72.4583	0.0357458	0	0	0	0	0	2.59008	0	0	0	0	0	0	0	0	0	0	53.7614
3	2013	Bolivia	1	3.75322	5.71746	0	10.2383	5.71558	81.3853	41.0048	13.8678	70.3958	0.0357458	0	0	0	0	0	2.51635	0	0	0	0	0	0	0	0	0	0
4	1990	Brazil	1	5.7773	0.214092	0.125338	-0.738822	2947.73	15.1618	42.0823	19.2921	58.875	-1.8889	0	0	0	0	0	-111.209	0	0	0	0	0	0	0	0	0	0	44.6727
4	1991	Brazil	1	5.7773	0.270783	0.934851	-1.38092	432.785	16.5909	45.1593	17.8997	60.8333	-1.8889	0	0	0	0	0	-114.908	0	0	0	0	0	0	0	0	0	0	48.0479
4	1992	Brazil	1	5.7773	0.527695	1.88598	-0.845438	951.648	19.2533	84.4656	17.063	65.2917	-1.8889	0	0	0	0	0	-123.329	0	0	0	0	0	0	0	0	0	0	49.8905
4	1993	Brazil	1	5.7773	0.294776	2.94958	-0.64408	1927.98	19.5993	133.076	17.664	64	-1.8889	0	0	0	0	0	-120.889	0	0	0	0	0	0	0	0	0	0	51.4095
4	1994	Brazil	1	5.7773	0.550427	8.56172	-6.15987	2075.89	19.3329	65.5391	15.8318	65.5	-1.8889	0	0	0	0	0	-123.723	0	0	0	0	0	0	0	0	0	0	51.957
4	1995	Brazil	1	5.7773	0.618451	1.29456	2.33927	66.0079	16.6327	43.0581	18.6409	64.125	-1.8889	0	0	1	0	0	-121.125	0	0	64.125	0	0	0	0	-1.8889	0	0	53.0651
4	1996	Brazil	1	5.7773	1.31224	2.47087	0.49865	15.7574	15.5803	41.2995	19.5706	65.875	-1.8889	0	0	0	0	0	-124.431	0	0	0	0	0	0	0	0	0	0	54.665
4	1997	Brazil	1	5.7773	2.21699	1.17258	-0.676831	6.92532	16.5188	41.3028	19.3584	68.7	-1.8889	0	1	0	0	0	-129.767	0	68.7	0	0	0	0	-1.8889	0	0	0	55.3379
4	1998	Brazil	1	5.7773	3.68152	2.19336	-2.48673	3.19859	16.3804	30.2281	19.8872	67.8583	-1.18766	0	1	0	0	0	-80.5925	0	67.8583	0	0	0	0	-1.18766	0	0	0	55.3942
4	1999	Brazil	1	5.7773	4.74768	0.588476	-3.01448	4.85797	20.8957	30.463	19.5908	58.9475	-1.18766	0	0	0	1	0	-70.0095	0	0	0	58.9475	0	0	0	0	-1.18766	0	56.423
4	2000	Brazil	1	5.7773	4.98758	1.31628	-0.743994	7.0447	22.5794	31.6587	18.6129	64.3958	-1.18766	0	0	0	0	0	-76.4802	0	0	0	0	0	0	0	0	0	0	55.721
4	2001	Brazil	1	5.7773	4.01303	0.155846	0.46388	6.83783	26.9267	29.3074	19.2144	63.4375	-1.18766	0	0	0	0	0	-75.342	0	0	0	0	0	0	0	0	0	0	58.5714
4	2002	Brazil	1	5.7773	3.26078	-0.942928	-1.83395	8.45022	27.5762	29.8651	19.6732	62.6667	0.129246	0	0	0	0	1	8.0994	0	0	0	0	62.6667	0	0	0	0	0.129246	59.2237
4	2003	Brazil	1	5.7773	1.81455	0.917475	-1.02399	14.7153	28.1079	27.9789	18.9187	64.8333	0.388501	0	0	0	0	0	25.1878	0	0	0	0	0	0	0	0	0	0	57.9045
4	2004	Brazil	1	5.7773	2.71275	-0.596672	-0.657724	6.59912	29.666	29.6186	18.3156	67.8333	0.647755	0	0	0	0	0	43.9394	0	0	0	0	0	0	0	0	0	0	58.8088
4	2005	Brazil	1	5.7773	1.73298	0.746024	0.0879771	6.86735	27.0749	32.1859	18.7229	69.2292	0.90701	0	0	0	0	0	62.7916	0	0	0	0	0	0	0	0	0	0	59.5134
4	2006	Brazil	1	5.7773	1.74926	0.816998	2.1205	4.18368	26.0402	36.0227	18.8147	70.9792	1.16627	0	0	0	0	0	82.7805	0	0	0	0	0	0	0	0	0	0	59.4656
4	2007	Brazil	1	5.7773	3.19345	3.44595	2.2696	3.63703	25.315	41.5918	18.7314	71.625	0.90701	0	0	0	0	0	64.9646	0	0	0	0	0	0	0	0	0	0	59.9883
4	2008	Brazil	1	5.7773	2.9928	-0.0452563	0.480547	5.6631	27.2789	46.9539	18.6203	70.9792	0.647755	1	0	0	0	0	45.9771	70.9792	0	0	0	0	0.647755	0	0	0	0	58.6411
4	2009	Brazil	1	5.7773	1.89124	2.77301	0.844918	4.88641	22.1383	48.8671	19.4322	69.7083	0.388501	1	0	0	0	0	27.0817	69.7083	0	0	0	0	0.388501	0	0	0	0	59.0365
4	2010	Brazil	1	5.7773	2.41444	3.06848	1.87449	5.03832	22.5117	52.7512	19.012	74.4375	0.129246	0	0	0	0	0	9.62073	0	0	0	0	0	0	0	0	0	0	59.6279
4	2011	Brazil	1	5.7773	2.73551	0.705593	1.78941	6.6362	23.7104	58.1	18.6837	72.625	-0.130009	0	0	0	0	0	-9.44191	0	0	0	0	0	0	0	0	0	0	59.4524
4	2012	Brazil	1	5.7773	3.15397	0.685152	0.933401	5.40196	25.2674	63.8679	19.2997	74.4375	-0.130009	0	0	0	0	0	-9.67755	0	0	0	0	0	0	0	0	0	0	59.735
4	2013	Brazil	1	5.7773	3.37959	1.44912	0.820708	6.2019	26.3758	66.3981	19.5897	72.625	-0.130009	0	0	0	0	0	-9.44191	0	0	0	0	0	0	0	0	0	0
5	1990	Chile	1	4.73607	2.09513	1.14326	4.71372	26.036	64.5357	44.1956	9.99409	66.5	-1.8889	0	0	0	0	0	-125.612	0	0	0	0	0	0	0	0	0	0	53.5709
5	1991	Chile	1	4.73607	2.25867	0.517788	-2.98988	21.784	60.1667	41.6434	9.96311	69.1667	-1.8889	0	0	0	0	0	-130.649	0	0	0	0	0	0	0	0	0	0	56.6507
5	1992	Chile	1	4.73607	2.10511	1.03041	5.53162	15.426	57.981	44.2961	10.0322	72.4167	-1.8889	0	0	0	0	0	-136.787	0	0	0	0	0	0	0	0	0	0	57.6574
5	1993	Chile	1	4.73607	2.16862	1.71919	1.9688	12.728	55.242	48.3706	10.4684	74.9583	-1.8889	0	0	0	0	0	-141.588	0	0	0	0	0	0	0	0	0	0	58.8742
5	1994	Chile	1	4.73607	4.6816	2.28251	5.19507	11.443	54.8121	47.2633	10.443	77.0417	-1.8889	0	0	0	0	0	-145.524	0	0	0	0	0	0	0	0	0	0	60.5426
5	1995	Chile	1	4.73607	4.14441	0.0672748	0.598465	8.233	56.4054	48.9999	10.3802	79.125	0.392157	0	0	1	0	0	31.0294	0	0	79.125	0	0	0	0	0.392157	0	0	61.7412
5	1996	Chile	1	4.73607	6.35434	1.6744	2.27175	7.359	56.2419	53.3821	10.9678	80.7083	-1.8889	0	0	0	0	0	-152.45	0	0	0	0	0	0	0	0	0	0	61.9683
5	1997	Chile	1	4.73607	6.36573	3.1569	1.93204	6.134	56.2868	54.7086	11.118	81.875	-1.8889	0	1	0	0	0	-154.653	0	81.875	0	0	0	0	-1.8889	0	0	0	63.7455
5	1998	Chile	1	4.73607	5.83043	1.06081	4.16106	5.11	55.8659	57.2512	11.488	78.7292	-1.8889	0	1	0	0	0	-148.711	0	78.7292	0	0	0	0	-1.8889	0	0	0	64.354
5	1999	Chile	1	4.73607	12.0022	3.53127	0.857905	3.337	56.9238	60.2072	12.3964	71.6868	-1.18766	0	0	0	1	0	-85.1394	0	0	0	71.6868	0	0	0	0	-1.18766	0	65.7806
5	2000	Chile	1	4.73607	6.12644	-0.160446	1.68625	3.843	57.8652	60.4671	11.5742	74.1458	-1.18766	0	0	0	0	0	-88.0599	0	0	0	0	0	0	0	0	0	0	66.8403
5	2001	Chile	1	4.73607	5.80583	2.10858	0.0608126	3.569	61.4143	62.1926	11.6509	75.9208	1.35265	0	0	0	0	0	102.694	0	0	0	0	0	0	0	0	0	0	69.0347
5	2002	Chile	1	4.73607	3.59222	1.40667	1.02543	2.489	61.9371	63.344	11.8215	76.1458	1.6119	0	0	0	0	1	122.74	0	0	0	0	76.1458	0	0	0	0	1.6119	68.6864
5	2003	Chile	1	4.73607	5.53367	2.63833	1.98251	2.81	65.1224	61.1493	11.3665	76.375	1.87116	0	0	0	0	0	142.91	0	0	0	0	0	0	0	0	0	0	69.4823
5	2004	Chile	1	4.73607	7.12776	1.11474	-0.824092	1.055	68.2588	62.0265	10.7995	78.7083	2.13041	0	0	0	0	0	167.681	0	0	0	0	0	0	0	0	0	0	71.3239
5	2005	Chile	1	4.73607	5.6138	1.12077	1.6303	3.052	69.9674	63.5963	10.4585	81.4375	2.38967	0	0	0	0	0	194.609	0	0	0	0	0	0	0	0	0	0	71.7559
5	2006	Chile	1	4.73607	4.71865	0.54709	2.64704	3.392	71.9448	62.7268	9.9513	82.2083	2.38967	0	0	0	0	0	196.451	0	0	0	0	0	0	0	0	0	0	72.7789
5	2007	Chile	1	4.73607	7.24145	-0.293498	3.99023	4.408	75.7879	69.0505	10.3148	82.375	2.38967	0	0	0	0	0	196.849	0	0	0	0	0	0	0	0	0	0	74.0048
5	2008	Chile	1	4.73607	8.43405	1.46577	3.53297	8.716	81.0414	72.896	11.2451	80.1875	2.13041	1	0	0	0	0	170.833	80.1875	0	0	0	0	2.13041	0	0	0	0	73.6152
5	2009	Chile	1	4.73607	7.49461	1.0875	3.41689	1.484	66.7684	69.7387	12.6705	76.25	1.87116	1	0	0	0	0	142.676	76.25	0	0	0	0	1.87116	0	0	0	0	72.7966
5	2010	Chile	1	4.73607	7.0668	4.27442	0.753858	1.40996	69.7293	65.7117	12.2931	78.2708	1.6119	0	0	0	0	0	126.165	0	0	0	0	0	0	0	0	0	0	72.5676
5	2011	Chile	1	4.73607	9.34644	4.25994	1.95694	3.34032	72.9472	69.8617	12.109	77.3125	1.35265	0	0	0	0	0	104.577	0	0	0	0	0	0	0	0	0	0	71.9607
5	2012	Chile	1	4.73607	10.7291	4.17443	1.01019	3.00652	68.8127	73.5121	12.148	78.2708	1.09339	0	0	0	0	0	85.5809	0	0	0	0	0	0	0	0	0	0	71.0773
5	2013	Chile	1	4.73607	6.96264	5.62348	-0.885241	1.79171	65.4702	76.6594	12.4584	77.3125	1.09339	0	0	0	0	0	84.533	0	0	0	0	0	0	0	0	0	0
7	1990	Colombia	1	4.97	1.24149	-0.00993192	-0.943532	29.1455	35.3864	30.7572	9.39286	58.7917	-1.18766	0	0	0	0	0	-69.8244	0	0	0	0	0	0	0	0	0	0	38.3431
7	1991	Colombia	1	4.97	1.10792	0.208538	-1.87563	30.3738	35.2515	27.894	9.24667	66.5833	-1.18766	0	0	0	0	0	-79.0782	0	0	0	0	0	0	0	0	0	0	40.5772
7	1992	Colombia	1	4.97	1.47871	0.255481	0.0312503	27.0226	33.4656	29.9101	9.54795	68.9083	-1.18766	0	0	0	0	0	-81.8395	0	0	0	0	0	0	0	0	0	0	45.727
7	1993	Colombia	1	4.97	1.71874	0.891716	2.37444	22.4384	35.1883	34.1263	10.0779	68.875	-1.8889	0	0	0	0	0	-130.098	0	0	0	0	0	0	0	0	0	0	48.009
7	1994	Colombia	1	4.97	1.77043	1.94915	2.23776	22.8479	35.9175	30.9963	14.7157	68.2083	-1.8889	0	0	0	0	0	-128.838	0	0	0	0	0	0	0	0	0	0	47.8012
7	1995	Colombia	1	4.97	1.0468	1.12643	2.60906	20.8935	35.4972	33.5668	15.2365	68.9167	-1.8889	0	0	1	0	0	-130.176	0	0	68.9167	0	0	0	0	-1.8889	0	0	51.6818
7	1996	Colombia	1	4.97	3.20263	2.336	3.32492	20.798	36.0441	35.2184	18.4646	64.375	-1.18766	0	0	0	0	0	-76.4555	0	0	0	0	0	0	0	0	0	0	49.2742
7	1997	Colombia	1	4.97	5.21493	1.59516	2.12134	18.4681	35.5971	36.3704	20.4114	56.9417	-1.18766	0	1	0	0	0	-67.6272	0	56.9417	0	0	0	0	-1.18766	0	0	0	54.5213
7	1998	Colombia	1	4.97	2.87355	0.93046	0.926407	18.6762	35.9089	34.835	20.8361	57.7083	-1.18766	0	1	0	0	0	-68.5377	0	57.7083	0	0	0	0	-1.18766	0	0	0	51.0629
7	1999	Colombia	1	4.97	1.7496	0.835691	-0.731324	10.8747	36.1493	31.297	22.7345	55.7548	-1.18766	0	0	0	1	0	-66.2176	0	0	0	55.7548	0	0	0	0	-1.18766	0	51.3627
7	2000	Colombia	1	4.97	2.43923	1.45503	-1.66682	9.22113	32.6671	20.7568	16.7908	58.4583	-1.18766	0	0	0	0	0	-69.4285	0	0	0	0	0	0	0	0	0	0	50.6152
7	2001	Colombia	1	4.97	2.58844	3.51234	-0.163436	7.96847	33.9011	21.8122	16.8859	61.4583	-1.18766	0	0	0	0	0	-72.9915	0	0	0	0	0	0	0	0	0	0	52.7803
7	2002	Colombia	1	4.97	2.17873	-0.952198	-1.26629	6.35013	32.9826	21.4483	16.3723	61.375	-1.18766	0	0	0	0	1	-72.8925	0	0	0	0	61.375	0	0	0	0	-1.18766	52.7606
7	2003	Colombia	1	4.97	1.81708	0.136823	-0.0506207	7.13119	36.5162	21.0096	15.928	61.3542	-1.18766	0	0	0	0	0	-72.8677	0	0	0	0	0	0	0	0	0	0	53.2477
7	2004	Colombia	1	4.97	2.57582	1.11527	0.237489	5.90468	35.8634	22.1451	15.9887	63.3542	-0.130009	0	0	0	0	0	-8.23662	0	0	0	0	0	0	0	0	0	0	53.7935
7	2005	Colombia	1	4.97	6.99479	-0.0358336	-0.253442	5.04812	35.6342	22.5572	16.0027	64.125	-0.130009	0	0	0	0	0	-8.33683	0	0	0	0	0	0	0	0	0	0	52.6942
7	2006	Colombia	1	4.97	4.09373	0.554757	0.310529	4.29633	38.1739	27.1232	15.7021	65.6042	-0.130009	0	0	0	0	0	-8.52914	0	0	0	0	0	0	0	0	0	0	57.2914
7	2007	Colombia	1	4.97	4.57377	0.908245	1.70262	5.54375	36.3299	30.3505	15.6412	65.6042	-0.130009	0	0	0	0	0	-8.52914	0	0	0	0	0	0	0	0	0	0	57.7696
7	2008	Colombia	1	4.97	4.16358	-0.489875	0.926989	6.99699	38.0521	31.0812	15.5176	65.625	1.09339	1	0	0	0	0	71.754	65.625	0	0	0	0	1.09339	0	0	0	0	56.2865
7	2009	Colombia	1	4.97	3.0524	1.99646	0.877793	4.20293	34.28	29.8454	16.7047	64.5	-0.130009	1	0	0	0	0	-8.38559	64.5	0	0	0	0	-0.130009	0	0	0	0	56.5009
7	2010	Colombia	1	4.97	2.35027	1.1367	3.3947	2.27822	33.7008	32.273	16.9284	67.625	-0.130009	0	0	0	0	0	-8.79187	0	0	0	0	0	0	0	0	0	0	52.6748
7	2011	Colombia	1	4.97	4.36707	2.44525	1.09834	3.41162	38.6689	34.8823	16.095	69.2708	-0.130009	0	0	0	0	0	-9.00584	0	0	0	0	0	0	0	0	0	0	59.2749
7	2012	Colombia	1	4.97	4.06844	1.98986	-0.604229	3.17693	38.2961	37.8492	16.6768	67.625	-0.130009	0	0	0	0	0	-8.79187	0	0	0	0	0	0	0	0	0	0	59.167
7	2013	Colombia	1	4.97	4.26229	2.91349	1.32892	2.02277	37.8362	39.6683	17.7023	69.2708	-0.130009	0	0	0	0	0	-9.00584	0	0	0	0	0	0	0	0	0	0
8	1990	Costa Rica	1	3.99	2.19492	-0.380903	-1.32776	19.0442	66.5006	12.218	14.6734	63.3333	-1.8889	0	0	0	0	0	-119.63	0	0	0	0	0	0	0	0	0	0	49.1568
8	1991	Costa Rica	1	3.99	2.49073	-0.1815	-1.02324	28.7093	70.6827	11.0575	13.3621	68.1667	-1.18766	0	0	0	0	0	-80.9587	0	0	0	0	0	0	0	0	0	0	49.8366
8	1992	Costa Rica	1	3.99	2.636	-0.197116	-1.12788	21.7883	75.0598	12.4407	12.4411	72.2917	-1.18766	0	0	0	0	0	-85.8577	0	0	0	0	0	0	0	0	0	0	49.277
8	1993	Costa Rica	1	3.99	2.55958	-0.0529139	-2.39669	9.78145	78.0132	14.2541	13.1515	71.7083	-1.18766	0	0	0	0	0	-85.1649	0	0	0	0	0	0	0	0	0	0	52.2551
8	1994	Costa Rica	1	3.99	2.81884	-0.0113663	-3.06795	13.5342	76.6933	13.8826	13.8031	72.9167	-0.130009	0	0	0	0	0	-9.47983	0	0	0	0	0	0	0	0	0	0	53.3356
8	1995	Costa Rica	1	3.99	2.874	-0.208149	1.6541	23.1892	77.9209	10.5902	13.5175	73.9167	0.129246	0	0	1	0	0	9.55341	0	0	73.9167	0	0	0	0	0.129246	0	0	53.2551
8	1996	Costa Rica	1	3.99	3.60501	-0.181876	-1.62869	17.5225	82.1011	13.4108	13.4334	73.125	0.388501	0	0	0	0	0	28.4091	0	0	0	0	0	0	0	0	0	0	54.5682
8	1997	Costa Rica	1	3.99	3.18163	-1.48734	1.6112	13.2315	85.3352	14.5528	13.0725	73.5667	0.647755	0	1	0	0	0	47.6532	0	73.5667	0	0	0	0	0.647755	0	0	0	56.3715
8	1998	Costa Rica	1	3.99	4.34754	-2.09875	0.114879	11.6661	97.5328	18.4907	12.9558	75.9792	0.90701	0	1	0	0	0	68.9139	0	75.9792	0	0	0	0	0.90701	0	0	0	58.5297
8	1999	Costa Rica	1	3.99	3.92155	-0.78017	0.296267	10.0459	97.672	20.261	12.5246	76.5754	1.16627	0	0	0	1	0	89.3072	0	0	0	76.5754	0	0	0	0	1.16627	0	60.9678
8	2000	Costa Rica	1	3.99	2.56208	-0.42348	-0.0490391	10.9925	94.3891	24.0114	13.2801	75.7708	1.16627	0	0	0	0	0	88.3689	0	0	0	0	0	0	0	0	0	0	61.2963
8	2001	Costa Rica	1	3.99	2.80658	-0.353154	-0.650406	11.227	86.0083	27.5064	14.3211	76.3958	1.16627	0	0	0	0	0	89.0978	0	0	0	0	0	0	0	0	0	0	60.3168
8	2002	Costa Rica	1	3.99	3.91442	-0.747015	0.568795	9.16482	90.0196	29.9018	14.8181	73.6667	1.16627	0	0	0	0	1	85.9149	0	0	0	0	73.6667	0	0	0	0	1.16627	60.1228
8	2003	Costa Rica	1	3.99	3.28282	-1.73849	1.60314	9.44756	95.2044	31.1491	14.4791	72.6667	1.16627	0	0	0	0	0	84.7486	0	0	0	0	0	0	0	0	0	0	62.4149
8	2004	Costa Rica	1	3.99	4.26879	-1.28772	1.25562	12.315	95.7367	31.8687	14.1266	72.75	1.16627	0	0	0	0	0	84.8458	0	0	0	0	0	0	0	0	0	0	58.8991
8	2005	Costa Rica	1	3.99	4.31276	0	2.50529	13.798	102.474	35.4788	13.7998	72.5417	1.16627	0	0	0	0	0	84.6028	0	0	0	0	0	0	0	0	0	0	61.8696
8	2006	Costa Rica	1	3.99	6.52162	0	1.6442	11.4705	104.406	37.7457	13.5361	71.9583	1.16627	0	0	0	0	0	83.9225	0	0	0	0	0	0	0	0	0	0	63.5457
8	2007	Costa Rica	1	3.99	7.20348	0	4.11207	9.35733	102.227	44.2221	13.3148	74.7917	1.16627	0	0	0	0	0	87.2269	0	0	0	0	0	0	0	0	0	0	64.9538
8	2008	Costa Rica	1	3.99	6.9651	-0.313876	2.31307	13.4234	100.627	50.473	14.3817	74.25	1.16627	1	0	0	0	0	86.5952	74.25	0	0	0	0	1.16627	0	0	0	0	63.5153
8	2009	Costa Rica	1	3.99	4.58263	0.121238	-2.51573	7.84383	83.9769	49.1589	16.7752	70.5625	1.16627	1	0	0	0	0	82.2946	70.5625	0	0	0	0	1.16627	0	0	0	0	63.306
8	2010	Costa Rica	1	3.99	4.03773	0.425546	1.51178	5.66023	79.0977	45.2918	17.6518	73.25	1.16627	0	0	0	0	0	85.4289	0	0	0	0	0	0	0	0	0	0	62.1242
8	2011	Costa Rica	1	3.99	5.19341	0.0109197	1.01037	4.88301	79.4039	47.1501	17.8923	74.8542	2.38967	0	0	0	0	0	178.877	0	0	0	0	0	0	0	0	0	0	61.7077
8	2012	Costa Rica	1	3.99	5.94287	4.25616	1.21631	4.50407	78.9392	48.9196	17.6761	73.25	2.38967	0	0	0	0	0	175.043	0	0	0	0	0	0	0	0	0	0	62.157
8	2013	Costa Rica	1	3.99	6.67082	5.21889	-0.763601	5.22429	74.4946	50.8293	17.758	74.8542	2.38967	0	0	0	0	0	178.877	0	0	0	0	0	0	0	0	0	0
9	1990	Dominican Rep	1	4.19	1.87738	0	-4.18312	50.4625	77.5176	27.292	4.3	49.4583	-1.8889	0	0	0	0	0	-93.4216	0	0	0	0	0	0	0	0	0	0	33.6097
9	1991	Dominican Rep	1	4.19	1.4911	0	-0.848383	47.0792	83.1758	16.1665	3.21893	53.0833	-1.18766	0	0	0	0	0	-63.0448	0	0	0	0	0	0	0	0	0	0	31.9876
9	1992	Dominican Rep	1	4.19	1.59341	0	-2.07205	4.25903	81.0694	17.9741	3.80368	56.5	-1.18766	0	0	0	0	0	-67.1027	0	0	0	0	0	0	0	0	0	0	32.3978
9	1993	Dominican Rep	1	4.19	1.4588	0	-2.8259	5.25034	78.7874	18.3759	4.36959	63.125	-1.18766	0	0	0	0	0	-74.9709	0	0	0	0	0	0	0	0	0	0	34.2622
9	1994	Dominican Rep	1	4.19	1.42511	0	0.160566	8.26077	78.2681	18.83	4.70957	65.625	-1.18766	0	0	0	0	0	-77.94	0	0	0	0	0	0	0	0	0	0	33.9365
9	1995	Dominican Rep	1	4.19	2.53263	0	0.643702	12.536	75.0864	19.0504	4.57729	66.5	-0.130009	0	0	1	0	0	-8.64561	0	0	66.5	0	0	0	0	-0.130009	0	0	34.1579
9	1996	Dominican Rep	1	4.19	0.532214	0	-0.371722	5.39929	73.3549	20.6545	4.78743	66.875	-1.62964	0	0	0	0	0	-108.982	0	0	0	0	0	0	0	0	0	0	39.3241
9	1997	Dominican Rep	1	4.19	2.14664	-0.00969712	1.29941	8.29657	76.4164	22.1291	6.54101	70.7208	-1.62964	0	1	0	0	0	-115.25	0	70.7208	0	0	0	0	-1.62964	0	0	0	40.4973
9	1998	Dominican Rep	1	4.19	3.30543	-0.0179489	0.358978	4.83167	79.379	23.3038	6.75813	72.8958	-1.37039	0	1	0	0	0	-99.8954	0	72.8958	0	0	0	0	-1.37039	0	0	0	42.0959
9	1999	Dominican Rep	1	4.19	6.16241	-0.0175042	0.983001	6.47054	79.8924	26.5462	7.15795	72.4826	-1.11113	0	0	0	1	0	-80.5377	0	0	0	72.4826	0	0	0	0	-1.11113	0	45.1205
9	2000	Dominican Rep	1	4.19	3.97097	-0.0162523	2.26782	7.72414	82.9143	28.9792	7.76615	73.125	-0.851876	0	0	0	0	0	-62.2934	0	0	0	0	0	0	0	0	0	0	51.6603
9	2001	Dominican Rep	1	4.19	4.33462	1.92891	0.723441	8.88307	74.7223	32.2973	8.45048	72.1458	-0.851876	0	0	0	0	0	-61.4593	0	0	0	0	0	0	0	0	0	0	53.6801
9	2002	Dominican Rep	1	4.19	3.45046	-0.044034	3.36502	5.22337	72.8137	33.3689	8.68376	69.5625	-0.592621	0	0	0	0	1	-41.2242	0	0	0	0	69.5625	0	0	0	0	-0.592621	50.5515
9	2003	Dominican Rep	1	4.19	2.88222	2.64971	-0.0640398	27.4497	86.4947	31.7417	7.14396	64.4375	1.33202	0	0	0	0	0	85.832	0	0	0	0	0	0	0	0	0	0	51.1741
9	2004	Dominican Rep	1	4.19	4.10144	-0.0752123	-1.52694	51.4609	83.8833	19.8623	6.20744	61.8125	1.33202	0	0	0	0	0	82.3355	0	0	0	0	0	0	0	0	0	0	55.4969
9	2005	Dominican Rep	1	4.19	3.3454	0.976189	0.618288	4.1902	65.5347	20.102	6.69978	67.4583	2.38967	0	0	0	0	0	161.203	0	0	0	0	0	0	0	0	0	0	56.1007
9	2006	Dominican Rep	1	4.19	4.27255	3.08123	2.4035	7.57281	67.9663	19.0521	7.16793	70.6667	2.38967	0	0	0	0	0	168.87	0	0	0	0	0	0	0	0	0	0	59.3138
9	2007	Dominican Rep	1	4.19	5.15706	1.77701	0.852681	6.14357	61.9385	20.0483	9.19702	70.875	2.38967	0	0	0	0	0	169.368	0	0	0	0	0	0	0	0	0	0	60.8805
9	2008	Dominican Rep	1	4.19	5.74115	-0.96268	2.18207	10.6446	61.4374	19.8142	10.0127	70.75	2.38967	1	0	0	0	0	169.069	70.75	0	0	0	0	2.38967	0	0	0	0	55.6719
9	2009	Dominican Rep	1	4.19	3.54006	-0.791621	1.55045	1.44215	50.5954	20.6068	10.5921	70.4167	2.13041	1	0	0	0	0	150.017	70.4167	0	0	0	0	2.13041	0	0	0	0	55.3286
9	2010	Dominican Rep	1	4.19	2.67468	1.45184	3.8925	6.32993	54.8252	21.7851	9.7494	70.8542	2.13041	0	0	0	0	0	150.949	0	0	0	0	0	0	0	0	0	0	60.8781
9	2011	Dominican Rep	1	4.19	3.78709	1.22204	1.60704	8.46017	57.4978	21.8883	9.34091	68.2292	2.13041	0	0	0	0	0	145.356	0	0	0	0	0	0	0	0	0	0	61.0534
9	2012	Dominican Rep	1	4.19	5.65159	0.585525	1.97968	3.69452	57.4973	21.6019	10.4825	70.8542	1.87116	0	0	0	0	0	132.579	0	0	0	0	0	0	0	0	0	0	61.4975
9	2013	Dominican Rep	1	4.19	2.61396	2.90052	1.22283	4.83095	56.619	23.1044	10.0599	68.2292	1.6119	0	0	0	0	0	109.979	0	0	0	0	0	0	0	0	0	0
10	1990	Ecuador	1	4.43	0.826811	0	2.97914	48.5191	44.5949	8.89438	12.302	54.75	-1.11113	0	0	0	0	0	-60.8344	0	0	0	0	0	0	0	0	0	0	34.5883
10	1991	Ecuador	1	4.43	0.941831	0	3.36705	48.8038	45.1966	9.02142	11.3386	57.7917	-0.851876	0	0	0	0	0	-49.2313	0	0	0	0	0	0	0	0	0	0	40.2436
10	1992	Ecuador	1	4.43	0.983759	0	1.01139	54.3408	44.8065	9.74643	9.93884	59.6667	-0.592621	0	0	0	0	0	-35.3597	0	0	0	0	0	0	0	0	0	0	43.5735
10	1993	Ecuador	1	4.43	2.50138	0.00686439	-2.00572	45	43.1712	15.1682	10.604	62.75	0.205773	0	0	0	0	0	12.9122	0	0	0	0	0	0	0	0	0	0	43.9013
10	1994	Ecuador	1	4.43	2.53798	0.0284479	-0.328163	27.4425	43.7777	20.4782	10.9568	62.8333	-0.0534821	0	0	0	0	0	-3.36046	0	0	0	0	0	0	0	0	0	0	43.9679
10	1995	Ecuador	1	4.43	1.85197	0.0124016	0.693997	22.8861	45.9113	22.0615	11.2137	61.875	-0.0534821	0	0	1	0	0	-3.3092	0	0	61.875	0	0	0	0	-0.0534821	0	0	41.4154
10	1996	Ecuador	1	4.43	1.98082	-0.0145089	-0.359948	24.3731	44.2157	22.1765	10.8754	60.5417	-0.312737	0	0	0	0	0	-18.9336	0	0	0	0	0	0	0	0	0	0	42.1744
10	1997	Ecuador	1	4.43	2.57071	-0.858265	0.227296	30.643	45.0172	23.9469	11.2693	60.1125	-0.571992	0	1	0	0	0	-34.3839	0	60.1125	0	0	0	0	-0.571992	0	0	0	50.5881
10	1998	Ecuador	1	4.43	3.10915	-0.122975	2.37898	36.0984	43.3951	21.9049	11.093	62.375	0.129246	0	1	0	0	0	8.0617	0	62.375	0	0	0	0	0.129246	0	0	0	47.9758
10	1999	Ecuador	1	4.43	3.30066	-0.233343	-6.21592	52.2424	49.2013	22.4113	11.7675	57.926	0.129246	0	0	0	1	0	7.48669	0	0	0	57.926	0	0	0	0	0.129246	0	50.8225
10	2000	Ecuador	1	4.43	-0.127896	-30.4607	-1.52984	96.0941	59.4647	26.0208	9.3504	49.8542	-0.130009	0	0	0	0	0	-6.4815	0	0	0	0	0	0	0	0	0	0	51.8341
10	2001	Ecuador	1	4.43	2.20109	0.161474	1.56038	37.678	50.7451	23.9554	9.44893	60.4	-0.130009	0	0	0	0	0	-7.85255	0	0	0	0	0	0	0	0	0	0	51.2594
10	2002	Ecuador	1	4.43	2.74357	0.000805634	3.80662	12.484	49.3765	17.9389	9.83244	60.1875	-0.130009	0	0	0	0	1	-7.82492	0	0	0	0	60.1875	0	0	0	0	-0.130009	51.0603
10	2003	Ecuador	1	4.43	2.68712	0.0249438	0.015139	7.92941	47.2416	16.6414	10.7139	61.9583	0.129246	0	0	0	0	0	8.00785	0	0	0	0	0	0	0	0	0	0	55.3266
10	2004	Ecuador	1	4.43	2.28724	0.000956502	1.32752	2.74218	50.6652	18.7123	10.8844	64.3125	1.6119	0	0	0	0	0	103.666	0	0	0	0	0	0	0	0	0	0	56.7921
10	2005	Ecuador	1	4.43	1.18875	1.43174	-0.310361	2.40777	56.0998	20.2983	10.7178	65.6875	1.87116	0	0	0	0	0	122.912	0	0	0	0	0	0	0	0	0	0	57.2129
10	2006	Ecuador	1	4.43	0.579951	-1.58774	2.32501	3.03487	59.7098	21.0963	10.6019	63.8333	2.13041	0	0	0	0	0	135.991	0	0	0	0	0	0	0	0	0	0	57.2716
10	2007	Ecuador	1	4.43	0.380085	-0.00526194	2.45666	2.2763	62.5871	21.9993	10.9282	65.5208	2.38967	0	0	0	0	0	156.573	0	0	0	0	0	0	0	0	0	0	57.175
10	2008	Ecuador	1	4.43	1.7123	-0.00599553	-0.362674	8.40083	68.0569	22.5078	11.8304	65.1667	2.38967	1	0	0	0	0	155.727	65.1667	0	0	0	0	2.38967	0	0	0	0	54.9167
10	2009	Ecuador	1	4.43	0.492151	-4.78157	3.03935	5.15792	52.1048	22.1703	13.7257	61.2917	2.13041	1	0	0	0	0	130.577	61.2917	0	0	0	0	2.13041	0	0	0	0	53.492
10	2010	Ecuador	1	4.43	0.234284	-0.0146416	1.01892	3.55612	60.3032	24.4851	13.1997	63.8958	1.87116	0	0	0	0	0	119.559	0	0	0	0	0	0	0	0	0	0	53.7304
10	2011	Ecuador	1	4.43	0.811827	-0.00835176	2.74337	4.47455	64.4902	25.2785	12.729	63.7292	0.554255	0	0	0	0	0	35.3222	0	0	0	0	0	0	0	0	0	0	54.2112
10	2012	Ecuador	1	4.43	0.667153	-0.0821824	0.400992	5.10065	61.7435	26.1784	13.3831	63.8958	0.295001	0	0	0	0	0	18.8493	0	0	0	0	0	0	0	0	0	0	54.6798
10	2013	Ecuador	1	4.43	0.767472	-0.0067501	4.00692	2.73863	60.8171	26.6835	14.094	63.7292	0.0357458	0	0	0	0	0	2.27805	0	0	0	0	0	0	0	0	0	0
11	1990	El Salvador	1	3.99	0.0395759	0	0.156637	23.9992	49.7844	16.8918	9.91481	41.5417	-1.8889	0	0	0	0	0	-78.4678	0	0	0	0	0	0	0	0	0	0	38.8809
11	1991	El Salvador	1	3.99	0.47411	0	-1.90812	14.4027	47.733	17.7989	9.9454	43.5	-1.8889	0	0	0	0	0	-82.1669	0	0	0	0	0	0	0	0	0	0	39.4158
11	1992	El Salvador	1	3.99	0.257108	0	-0.329488	11.2145	48.5247	19.5799	9.37075	49.0417	-1.18766	0	0	0	0	0	-58.2447	0	0	0	0	0	0	0	0	0	0	39.8382
11	1993	El Salvador	1	3.99	0.236812	0	0.561401	18.5067	53.4635	21.531	8.60911	61.0417	-0.130009	0	0	0	0	0	-7.93597	0	0	0	0	0	0	0	0	0	0	40.9062
11	1994	El Salvador	1	3.99	0	0	1.54015	10.5858	55.1734	30.9779	8.39888	63.8333	-0.130009	0	0	0	0	0	-8.29892	0	0	0	0	0	0	0	0	0	0	41.5479
11	1995	El Salvador	1	3.99	0.4004	0.721436	3.23667	10.0297	59.3958	34.885	8.64165	68.0833	-0.130009	0	0	1	0	0	-8.85145	0	0	68.0833	0	0	0	0	-0.130009	0	0	47.3222
11	1996	El Salvador	1	3.99	-0.0465319	1.45383	2.03742	9.78892	55.0075	36.8366	9.34807	68.125	1.35265	0	0	0	0	0	92.1492	0	0	0	0	0	0	0	0	0	0	48.7063
11	1997	El Salvador	1	3.99	0.530234	1.04107	4.47394	4.49014	63.4458	40.2952	9.07523	70.4583	1.6119	0	1	0	0	0	113.572	0	70.4583	0	0	0	0	1.6119	0	0	0	47.4045
11	1998	El Salvador	1	3.99	9.19115	-1.88526	1.21373	2.54706	61.8734	41.873	9.74818	76.0333	1.87116	0	1	0	0	0	142.27	0	76.0333	0	0	0	0	1.87116	0	0	0	53.4879
11	1999	El Salvador	1	3.99	1.73129	0.603304	3.73695	0.514827	62.2173	43.7632	10.0203	76.9367	2.13041	0	0	0	1	0	163.907	0	0	0	76.9367	0	0	0	0	2.13041	0	55.4325
11	2000	El Salvador	1	3.99	1.32023	-0.127911	2.89323	2.27129	69.8342	45.1375	10.172	75.0833	2.38967	0	0	0	0	0	179.424	0	0	0	0	0	0	0	0	0	0	55.6891
11	2001	El Salvador	1	3.99	2.01916	1.12578	3.92248	3.75082	67.4654	40.0827	10.4882	75.0417	2.38967	0	0	0	0	0	179.325	0	0	0	0	0	0	0	0	0	0	56.9377
11	2002	El Salvador	1	3.99	3.28517	3.8779	1.05126	1.86553	67.4439	39.5833	10.3196	71.75	2.38967	0	0	0	0	1	171.459	0	0	0	0	71.75	0	0	0	0	2.38967	58.7632
11	2003	El Salvador	1	3.99	0.938412	3.0093	4.76849	2.12039	70.0419	41.1996	9.92842	69.8542	2.38967	0	0	0	0	0	166.928	0	0	0	0	0	0	0	0	0	0	59.1598
11	2004	El Salvador	1	3.99	2.29942	1.15139	-0.888703	4.45194	71.2551	41.1541	9.64977	70.2083	2.38967	0	0	0	0	0	167.775	0	0	0	0	0	0	0	0	0	0	61.153
11	2005	El Salvador	1	3.99	2.99021	0.505446	2.98354	4.69095	69.8013	42.1846	9.59529	69.125	2.38967	0	0	0	0	0	165.186	0	0	0	0	0	0	0	0	0	0	61.0106
11	2006	El Salvador	1	3.99	1.29984	3.85484	0.512002	4.03712	71.849	42.6228	9.82658	69.6667	2.38967	0	0	0	0	0	166.48	0	0	0	0	0	0	0	0	0	0	62.9657
11	2007	El Salvador	1	3.99	7.7121	-0.315346	-1.27521	4.57809	74.1774	42.8597	9.28182	68.6667	2.38967	0	0	0	0	0	164.091	0	0	0	0	0	0	0	0	0	0	63.7885
11	2008	El Salvador	1	3.99	4.21376	-0.303766	2.99482	6.70792	76.5802	42.0742	9.17503	67.7917	2.38967	1	0	0	0	0	162	67.7917	0	0	0	0	2.38967	0	0	0	0	64.665
11	2009	El Salvador	1	3.99	1.78467	1.92101	-2.68515	1.05595	61.8716	41.4868	10.6292	67.6042	2.13041	1	0	0	0	0	144.025	67.6042	0	0	0	0	2.13041	0	0	0	0	63.681
11	2010	El Salvador	1	3.99	-0.528338	-0.0149405	0.966375	0.907807	68.7688	39.9617	10.7049	69.3542	1.87116	0	0	0	0	0	129.773	0	0	0	0	0	0	0	0	0	0	62.952
11	2011	El Salvador	1	3.99	0.529409	0.00432171	2.41415	5.12892	74.6432	38.8256	11.0558	70.3542	1.6119	0	0	0	0	0	113.404	0	0	0	0	0	0	0	0	0	0	61.0733
11	2012	El Salvador	1	3.99	1.88006	3.51186	3.22617	1.72958	69.7354	39.1885	11.2285	69.3542	1.35265	0	0	0	0	0	93.8119	0	0	0	0	0	0	0	0	0	0	60.9996
11	2013	El Salvador	1	3.99	0.99899	-0.0321529	3.13815	0.757825	72.203	41.5433	11.9502	70.3542	1.09339	0	0	0	0	0	76.9248	0	0	0	0	0	0	0	0	0	0
12	1990	Guatemala	1	4.19	0.623519	-0.254898	0.0715021	41.2219	45.8695	14.1778	6.58421	45.25	-0.312737	0	0	0	0	0	-14.1513	0	0	0	0	0	0	0	0	0	0	40.6073
12	1991	Guatemala	1	4.19	0.964268	0.758019	5.3359	33.1664	39.5203	11.9485	5.42257	48.2917	-0.0534821	0	0	0	0	0	-2.58274	0	0	0	0	0	0	0	0	0	0	40.5276
12	1992	Guatemala	1	4.19	0.901268	0.0919466	4.28893	10.0459	45.3622	14.4737	6.42488	54.25	0.205773	0	0	0	0	0	11.1632	0	0	0	0	0	0	0	0	0	0	45.4739
12	1993	Guatemala	1	4.19	1.25001	-0.236843	5.18687	11.8197	43.7789	13.8914	6.35631	56.2083	0.465028	0	0	0	0	0	26.1384	0	0	0	0	0	0	0	0	0	0	41.6564
12	1994	Guatemala	1	4.19	0.502186	0.0546859	3.6655	10.8553	42.3709	15.0158	5.57325	58.375	1.16627	0	0	0	0	0	68.0807	0	0	0	0	0	0	0	0	0	0	45.6944
12	1995	Guatemala	1	4.19	0.513068	0.040254	2.1205	8.41141	44.6894	19.2715	5.50996	61.4167	1.16627	0	0	1	0	0	71.6281	0	0	61.4167	0	0	0	0	1.16627	0	0	48.1472
12	1996	Guatemala	1	4.19	0.487277	-0.0285143	2.61191	11.0569	40.393	18.9594	5.08031	64.375	1.16627	0	0	0	0	0	75.0783	0	0	0	0	0	0	0	0	0	0	49.141
12	1997	Guatemala	1	4.19	0.47446	1.4037	1.12544	9.2329	41.552	18.533	4.9973	67.7583	1.16627	0	1	0	0	0	79.0242	0	67.7583	0	0	0	0	1.16627	0	0	0	45.9842
12	1998	Guatemala	1	4.19	3.46917	0.339286	0.866262	6.61346	44.4237	20.5225	5.67746	71.375	1.16627	0	1	0	0	0	83.2422	0	71.375	0	0	0	0	1.16627	0	0	0	47.3136
12	1999	Guatemala	1	4.19	0.844021	0.745206	0.941744	5.21361	46.3605	20.6788	6.32164	68.2925	1.16627	0	0	0	1	0	79.6471	0	0	0	68.2925	0	0	0	0	1.16627	0	49.1606
12	2000	Guatemala	1	4.19	1.19177	0.409008	5.36532	5.97758	49.1456	19.7657	7.00261	70.0208	1.16627	0	0	0	0	0	81.6628	0	0	0	0	0	0	0	0	0	0	49.4286
12	2001	Guatemala	1	4.19	2.43562	0.937506	4.29903	7.28587	69.5446	21.7458	10.057	70.8333	2.38967	0	0	0	0	0	169.268	0	0	0	0	0	0	0	0	0	0	50.2029
12	2002	Guatemala	1	4.19	0.532428	-0.518999	4.98466	8.13263	66.0319	20.5794	9.6639	67.5208	2.38967	0	0	0	0	1	161.352	0	0	0	0	67.5208	0	0	0	0	2.38967	50.321
12	2003	Guatemala	1	4.19	0.59774	-0.0502337	5.49664	5.60348	65.9597	25.6119	9.60067	67.3958	2.38967	0	0	0	0	0	161.054	0	0	0	0	0	0	0	0	0	0	50.4264
12	2004	Guatemala	1	4.19	1.23512	-0.600035	2.58749	7.57862	69.0782	25.584	8.76244	70.0417	2.38967	0	0	0	0	0	167.376	0	0	0	0	0	0	0	0	0	0	56.5805
12	2005	Guatemala	1	4.19	1.98447	-0.389545	2.65258	9.10865	66.0486	24.7283	8.47835	70.5833	2.38967	0	0	0	0	0	168.671	0	0	0	0	0	0	0	0	0	0	58.9256
12	2006	Guatemala	1	4.19	2.10147	-0.434319	3.94691	6.56085	66.8181	27.742	8.36988	70.1667	2.38967	0	0	0	0	0	167.675	0	0	0	0	0	0	0	0	0	0	59.9644
12	2007	Guatemala	1	4.19	2.51868	-0.718199	4.85825	6.82162	67.8988	27.6008	8.65793	69.4792	2.38967	0	0	0	0	0	166.032	0	0	0	0	0	0	0	0	0	0	60.8903
12	2008	Guatemala	1	4.19	1.9192	-0.0316533	1.70501	11.3558	64.125	26.7839	9.01336	66.7917	2.38967	1	0	0	0	0	159.61	66.7917	0	0	0	0	2.38967	0	0	0	0	60.8631
12	2009	Guatemala	1	4.19	1.84571	-0.102129	0.0417903	1.8591	57.1058	24.8501	10.179	66.125	2.38967	1	0	0	0	0	158.017	66.125	0	0	0	0	2.38967	0	0	0	0	60.5211
12	2010	Guatemala	1	4.19	2.04557	0.0358799	1.65022	3.85951	62.1151	23.3531	10.4758	66.9792	2.38967	0	0	0	0	0	160.058	0	0	0	0	0	0	0	0	0	0	59.9233
12	2011	Guatemala	1	4.19	2.39149	-0.624761	4.32	6.21534	63.9839	23.0275	10.1892	67.1875	2.38967	0	0	0	0	0	160.556	0	0	0	0	0	0	0	0	0	0	60.4798
12	2012	Guatemala	1	4.19	2.5078	-0.00293916	0.508861	3.7825	60.9825	31.1374	10.3477	66.9792	2.38967	0	0	0	0	0	160.058	0	0	0	0	0	0	0	0	0	0	60.9866
12	2013	Guatemala	1	4.19	2.51274	0.948875	1.54375	4.34337	58.5483	32.0524	10.57	67.1875	2.38967	0	0	0	0	0	160.556	0	0	0	0	0	0	0	0	0	0	60.9866
13	1990	Honduras	1	3.75	1.42675	0	-0.681886	23.3226	77.1476	30.8551	12.9297	45.7917	-1.8889	0	0	0	0	0	-86.4957	0	0	0	0	0	0	0	0	0	0	34.7015
13	1991	Honduras	1	3.75	1.69792	0	-4.33768	33.9723	72.0976	26.1512	10.8434	51.125	-1.8889	0	0	0	0	0	-96.5698	0	0	0	0	0	0	0	0	0	0	36.6702
13	1992	Honduras	1	3.75	1.39203	0	1.10251	8.75989	68.4468	28.3085	11.5479	54.875	-1.8889	0	0	0	0	0	-103.653	0	0	0	0	0	0	0	0	0	0	41.334
13	1993	Honduras	1	3.75	0.766803	0	3.8972	10.7486	78.386	26.8945	10.5999	56.4167	0.129246	0	0	0	0	0	7.29161	0	0	0	0	0	0	0	0	0	0	42.0652
13	1994	Honduras	1	3.75	1.01388	0	3.31551	21.7293	89.6993	26.4199	9.63204	58.0417	0.388501	0	0	0	0	0	22.5492	0	0	0	0	0	0	0	0	0	0	43.7205
13	1995	Honduras	1	3.75	1.27843	0	1.97901	29.4645	91.7775	24.6375	9.31826	58.2917	0.647755	0	0	1	0	0	37.7587	0	0	58.2917	0	0	0	0	0.647755	0	0	49.1984
13	1996	Honduras	1	3.75	2.25333	0	1.30638	23.8378	98.8192	26.1133	9.53876	56.5417	-0.0534821	0	0	0	0	0	-3.02397	0	0	0	0	0	0	0	0	0	0	50.4851
13	1997	Honduras	1	3.75	2.60551	0	3.75708	20.1999	98.0039	32.2693	8.842	57	-0.0534821	0	1	0	0	0	-3.04848	0	57	0	0	0	0	-0.0534821	0	0	0	51.0377
13	1998	Honduras	1	3.75	1.90304	0	1.96839	13.6681	100.501	37.7409	10.1039	64.7083	-0.312737	0	1	0	0	0	-20.2367	0	64.7083	0	0	0	0	-0.312737	0	0	0	51.4629
13	1999	Honduras	1	3.75	4.4169	0	3.47694	11.6637	97.0011	41.2612	11.3184	61.2978	0.129246	0	0	0	1	0	7.92248	0	0	0	61.2978	0	0	0	0	0.129246	0	52.1523
13	2000	Honduras	1	3.75	5.37131	0	0.664412	11.048	120.392	34.1138	13.4085	62.4167	-0.130009	0	0	0	0	0	-8.11474	0	0	0	0	0	0	0	0	0	0	52.396
13	2001	Honduras	1	3.75	4.02087	0	0.365294	9.66575	115.943	36.2759	14.6874	65.0208	-0.130009	0	0	0	0	0	-8.4533	0	0	0	0	0	0	0	0	0	0	53.1244
13	2002	Honduras	1	3.75	3.5385	0	-0.00128593	7.69887	117.997	35.6984	14.9755	64.6042	-0.130009	0	0	0	0	1	-8.39913	0	0	0	0	64.6042	0	0	0	0	-0.130009	55.228
13	2003	Honduras	1	3.75	4.94798	0.00245691	-0.205767	7.67417	122.248	36.2906	14.9208	62.2708	-0.130009	0	0	0	0	0	-8.09578	0	0	0	0	0	0	0	0	0	0	56.7854
13	2004	Honduras	1	3.75	6.23401	0.00227993	5.76458	8.11379	135.461	37.2041	15.0107	62.125	-0.130009	0	0	0	0	0	-8.07682	0	0	0	0	0	0	0	0	0	0	57.3293
13	2005	Honduras	1	3.75	6.21443	0	1.02729	8.80906	136.49	38.2567	15.5226	64.7083	-0.130009	0	0	0	0	0	-8.41267	0	0	0	0	0	0	0	0	0	0	58.1443
13	2006	Honduras	1	3.75	6.61879	0	-11.4839	5.57775	133.132	44.1362	15.0038	65.7083	-0.130009	0	0	0	0	0	-8.54268	0	0	0	0	0	0	0	0	0	0	59.0899
13	2007	Honduras	1	3.75	7.87688	0	-6.49375	6.93621	135.071	51.6469	16.6024	66.9792	-0.130009	0	0	0	0	0	-8.7079	0	0	0	0	0	0	0	0	0	0	60.2001
13	2008	Honduras	1	3.75	8.70794	0	2.76501	11.4062	135.749	51.3426	17.1148	65.4583	1.09339	1	0	0	0	0	71.5718	65.4583	0	0	0	0	1.09339	0	0	0	0	59.9355
13	2009	Honduras	1	3.75	3.38987	0.231589	-5.06136	5.49203	96.9051	50.3062	18.6998	60.6042	-0.130009	1	0	0	0	0	-7.87909	60.6042	0	0	0	0	-0.130009	0	0	0	0	59.1099
13	2010	Honduras	1	3.75	3.06097	-0.139273	2.96064	4.70055	109.442	47.9339	17.9264	64.1875	-1.18766	0	0	0	0	0	-76.2328	0	0	0	0	0	0	0	0	0	0	58.4932
13	2011	Honduras	1	3.75	5.88679	0.236354	2.41743	6.76228	122.217	46.9402	16.0644	66.6458	-1.18766	0	0	0	0	0	-79.1524	0	0	0	0	0	0	0	0	0	0	58.6701
13	2012	Honduras	1	3.75	5.76164	0.0694872	1.70323	5.19619	121.188	50.8973	16.2018	64.1875	-1.18766	0	0	0	0	0	-76.2328	0	0	0	0	0	0	0	0	0	0	58.6822
13	2013	Honduras	1	3.75	5.77965	5.4444	3.19114	5.1619	116.306	54.2952	16.7338	66.6458	-1.18766	0	0	0	0	0	-79.1524	0	0	0	0	0	0	0	0	0	0	58.6822
19	1990	Mexico	1	5.75	0.970272	1.2824	4.27163	2.10501	38.3062	123.884	8.38401	66	-0.831247	0	0	0	0	0	-54.8623	0	0	0	0	0	0	0	0	0	0	49.6458
19	1991	Mexico	1	5.75	1.50801	4.05179	2.75207	3.14299	35.6373	124.633	9.07789	69.9167	-0.130009	0	0	0	0	0	-9.0898	0	0	0	0	0	0	0	0	0	0	51.5195
19	1992	Mexico	1	5.75	1.20817	4.96164	-0.260444	15.5085	35.5093	28.037	9.93052	71.7083	-0.130009	0	0	0	0	0	-9.32274	0	0	0	0	0	0	0	0	0	0	56.807
19	1993	Mexico	1	5.75	0.870898	5.73832	0.804424	9.75153	25.9656	25.381	12.9776	71.25	1.09339	0	0	0	0	0	77.9043	0	0	0	0	0	0	0	0	0	0	56.4628
19	1994	Mexico	1	5.75	2.08081	1.55166	0.436571	6.96578	29.2971	30.9146	12.5214	73.5	1.09339	0	0	0	0	0	80.3645	0	0	0	0	0	0	0	0	0	0	57.1952
19	1995	Mexico	1	5.75	2.77094	-2.82574	-0.855844	34.9993	46.1116	24.36	13.1705	66.125	1.09339	0	0	1	0	0	72.3007	0	0	66.125	0	0	0	0	1.09339	0	0	60.5693
19	1996	Mexico	1	5.75	2.3114	3.1669	-0.536507	34.3777	50.7241	15.7203	12.4548	69.3333	1.09339	0	0	0	0	0	75.8087	0	0	0	0	0	0	0	0	0	0	56.5207
19	1997	Mexico	1	5.75	2.66979	0.978806	0.0407238	20.6265	49.3202	21.0753	12.1034	71.1917	1.09339	0	1	0	0	0	77.8406	0	71.1917	0	0	0	0	1.09339	0	0	0	56.4977
19	1998	Mexico	1	5.75	2.54114	0.1901	0.98253	15.928	51.7761	18.9005	11.5936	68.5833	1.09339	0	1	0	0	0	74.9886	0	68.5833	0	0	0	0	1.09339	0	0	0	56.7748
19	1999	Mexico	1	5.75	2.39542	2.06624	-1.25362	16.5856	51.2689	15.9406	11.4053	67.5169	1.09339	0	0	0	1	0	73.8226	0	0	0	67.5169	0	0	0	0	1.09339	0	56.5683
19	2000	Mexico	1	5.75	2.64902	-0.204063	-0.577593	9.49502	53.1311	14.5929	11.2499	71.0833	1.09339	0	0	0	0	0	77.7221	0	0	0	0	0	0	0	0	0	0	57.2288
19	2001	Mexico	1	5.75	4.12042	0.404204	-0.0916789	6.3625	48.528	12.1246	11.3841	73.0625	1.09339	0	0	0	0	0	79.8861	0	0	0	0	0	0	0	0	0	0	56.9175
19	2002	Mexico	1	5.75	3.22729	-0.205054	-0.373747	5.03109	48.3711	13.7309	11.4722	70.4167	0.0357458	0	0	0	0	1	2.5171	0	0	0	0	70.4167	0	0	0	0	0.0357458	57.1674
19	2003	Mexico	1	5.75	2.60122	0.421378	-0.521369	4.54814	51.2353	13.7178	11.3121	71.1667	0.0357458	0	0	0	0	0	2.54391	0	0	0	0	0	0	0	0	0	0	57.2833
19	2004	Mexico	1	5.75	3.22232	0.661338	-0.5168	4.68828	54.2264	12.993	10.678	74.3125	1.09339	0	0	0	0	0	81.2529	0	0	0	0	0	0	0	0	0	0	57.2061
19	2005	Mexico	1	5.75	2.85033	0.8903	0.445947	3.98757	54.5764	14.0952	10.6939	75.8542	1.09339	0	0	0	0	0	82.9385	0	0	0	0	0	0	0	0	0	0	59.6603
19	2006	Mexico	1	5.75	2.16168	0.014181	0.100923	3.62938	56.3623	16.5085	10.499	75.8333	1.09339	0	0	0	0	0	82.9157	0	0	0	0	0	0	0	0	0	0	58.9617
19	2007	Mexico	1	5.75	3.08712	1.29206	1.74528	3.96684	57.0648	17.9958	10.5647	78.1042	1.09339	0	0	0	0	0	85.3986	0	0	0	0	0	0	0	0	0	0	59.513
19	2008	Mexico	1	5.75	2.59462	0.41541	0.685002	5.12551	58.0711	17.0455	10.8821	76.4375	1.09339	1	0	0	0	0	83.5763	76.4375	0	0	0	0	1.09339	0	0	0	0	58.8595
19	2009	Mexico	1	5.75	1.97148	1.70678	0.280872	5.29616	56.0348	18.1472	11.9861	69.5833	1.09339	1	0	0	0	0	76.082	69.5833	0	0	0	0	1.09339	0	0	0	0	60.255
19	2010	Mexico	1	5.75	2.48143	3.66259	3.01356	4.15673	60.9465	18.4491	11.6582	72.7917	1.09339	0	0	0	0	0	79.59	0	0	0	0	0	0	0	0	0	0	60.3154
19	2011	Mexico	1	5.75	1.99591	3.57319	-0.184622	3.40738	63.7765	19.564	11.5727	73.9583	1.09339	0	0	0	0	0	80.8656	0	0	0	0	0	0	0	0	0	0	60.5771
19	2012	Mexico	1	5.75	1.59699	6.73984	-0.875424	4.11151	66.3996	20.2007	11.832	72.7917	1.09339	0	0	0	0	0	79.59	0	0	0	0	0	0	0	0	0	0	60.7688
19	2013	Mexico	1	5.75	3.53549	3.98236	1.04572	3.80639	64.3709	22.4537	12.1748	73.9583	1.09339	0	0	0	0	0	80.8656	0	0	0	0	0	0	0	0	0	0
20	1990	Nicaragua	1	3.59	0	0	-15.9591	3.80639	71.2908	22.4537	43.4792	37.875	-1.18766	0	0	0	0	0	-44.9825	0	0	0	0	0	0	0	0	0	0	35.9919
20	1991	Nicaragua	1	3.59	0	0	-39.9381	4.01862	74.328	22.568	20.5506	42.2917	-1.18766	0	0	0	0	0	-50.228	0	0	0	0	0	0	0	0	0	0	38.1705
20	1992	Nicaragua	1	3.59	0.83668	0	-30.5316	21.9	70.5176	22.7041	19.672	45.75	-1.18766	0	0	0	0	0	-54.3353	0	0	0	0	0	0	0	0	0	0	38.2076
20	1993	Nicaragua	1	3.59	2.209	0	-30.2604	13.5	68.286	28.3688	17.5887	52.125	-0.130009	0	0	0	0	0	-6.77673	0	0	0	0	0	0	0	0	0	0	39.1856
20	1994	Nicaragua	1	3.59	1.20885	0	-24.3478	3.7	39.0812	15.6988	7.49097	54.9583	-0.130009	0	0	0	0	0	-7.14508	0	0	0	0	0	0	0	0	0	0	37.8318
20	1995	Nicaragua	1	3.59	2.1471	0	-16.1431	11.18	44.0398	16.5471	7.51658	60	-0.130009	0	0	1	0	0	-7.80055	0	0	60	0	0	0	0	-0.130009	0	0	40.4766
20	1996	Nicaragua	1	3.59	2.78529	0	-9.23091	11.62	48.4828	12.8662	7.34508	57.7917	1.35265	0	0	0	0	0	78.1718	0	0	0	0	0	0	0	0	0	0	41.8551
20	1997	Nicaragua	1	3.59	4.63329	0	-2.25742	9.22	58.0055	16.1716	6.91524	55.6125	1.6119	0	1	0	0	0	89.642	0	55.6125	0	0	0	0	1.6119	0	0	0	43.4705
20	1998	Nicaragua	1	3.59	4.70739	0	-0.901782	13.046	57.0137	19.8071	7.1263	53.5	1.87116	0	1	0	0	0	100.107	0	53.5	0	0	0	0	1.87116	0	0	0	46.884
20	1999	Nicaragua	1	3.59	6.94645	0	3.41865	11.212	62.5376	23.1411	8.22781	50.4323	2.13041	0	0	0	1	0	107.442	0	0	0	50.4323	0	0	0	0	2.13041	0	50.3055
20	2000	Nicaragua	1	3.59	5.21799	0	-6.02859	7.07	61.2985	23.5153	8.67671	51.1667	2.38967	0	0	0	0	0	122.271	0	0	0	0	0	0	0	0	0	0	52.1881
20	2001	Nicaragua	1	3.59	2.82164	0	-2.24867	5.986	57.9801	13.6707	8.96261	56.9	2.38967	0	0	0	0	0	135.972	0	0	0	0	0	0	0	0	0	0	51.6252
20	2002	Nicaragua	1	3.59	3.90298	0	0.170361	3.75	58.0913	15.0825	8.74503	56.7708	2.38967	0	0	0	0	1	135.663	0	0	0	0	56.7708	0	0	0	0	2.38967	52.4863
20	2003	Nicaragua	1	3.59	3.7821	0	-1.11791	5.302	62.1751	17.6314	9.1847	53.1667	2.38967	0	0	0	0	0	127.051	0	0	0	0	0	0	0	0	0	0	53.3238
20	2004	Nicaragua	1	3.59	4.31364	0	-2.8263	8.47	67.1953	19.5787	9.08413	56.1875	2.38967	0	0	0	0	0	134.269	0	0	0	0	0	0	0	0	0	0	52.4733
20	2005	Nicaragua	1	3.59	3.81407	0	2.08975	9.599	71.6457	22.5503	9.42815	62.3333	2.38967	0	0	0	0	0	148.956	0	0	0	0	0	0	0	0	0	0	51.4807
20	2006	Nicaragua	1	3.59	4.22616	0	5.42269	9.14	76.7588	26.2999	9.2799	63.125	2.38967	0	0	0	0	0	150.848	0	0	0	0	0	0	0	0	0	0	53.436
20	2007	Nicaragua	1	3.59	5.11792	0	6.5223	11.127	82.5532	29.9817	7.68375	64.8542	2.38967	0	0	0	0	0	154.98	0	0	0	0	0	0	0	0	0	0	53.9906
20	2008	Nicaragua	1	3.59	7.37335	0	5.61981	19.826	87.7634	28.1676	7.62214	63.4583	2.38967	1	0	0	0	0	151.644	63.4583	0	0	0	0	2.38967	0	0	0	0	53.2485
20	2009	Nicaragua	1	3.59	5.18093	0	3.27143	3.687	77.924	25.1336	7.5296	62.1458	2.38967	1	0	0	0	0	148.508	62.1458	0	0	0	0	2.38967	0	0	0	0	54.092
20	2010	Nicaragua	1	3.59	5.81148	0	4.70284	5.45486	96.384	24.3131	7.79263	60.7292	2.38967	0	0	0	0	0	145.123	0	0	0	0	0	0	0	0	0	0	53.9293
20	2011	Nicaragua	1	3.59	9.92146	0	5.0862	8.08267	107.336	23.993	7.46515	62.7292	2.38967	0	0	0	0	0	149.902	0	0	0	0	0	0	0	0	0	0	53.3642
20	2012	Nicaragua	1	3.59	9.26261	0	4.7531	7.19361	110.722	26.9253	7.08839	60.7292	2.38967	0	0	0	0	0	145.123	0	0	0	0	0	0	0	0	0	0	54.0892
20	2013	Nicaragua	1	3.59	8.93857	0	4.5913	7.13538	105.89	29.7274	6.9679	62.7292	2.38967	0	0	0	0	0	149.902	0	0	0	0	0	0	0	0	0	0
22	1990	Panama	1	3.88	2.55025	-0.673794	24.7403	0.769485	165.384	42.0368	18.1115	51.8333	2.38967	0	0	0	0	0	123.864	0	0	0	0	0	0	0	0	0	0	57.9854
22	1991	Panama	1	3.88	1.85715	-0.412509	14.0955	1.25626	189.739	47.6268	17.5496	54.4167	2.38967	0	0	0	0	0	130.038	0	0	0	0	0	0	0	0	0	0	54.8741
22	1992	Panama	1	3.88	2.17575	-1.07056	15.4275	1.82452	196.216	52.0809	15.8988	57.8333	2.38967	0	0	0	0	0	138.202	0	0	0	0	0	0	0	0	0	0	54.6049
22	1993	Panama	1	3.88	2.33844	-0.754202	19.299	0.45393	189.651	59.7366	15.1433	59.9167	2.38967	0	0	0	0	0	143.181	0	0	0	0	0	0	0	0	0	0	55.0643
22	1994	Panama	1	3.88	5.19143	-0.00517203	59.9542	1.26843	194.78	66.184	14.8024	62	2.38967	0	0	0	0	0	148.159	0	0	0	0	0	0	0	0	0	0	55.45
22	1995	Panama	1	3.88	2.82061	-0.00379454	-0.686811	0.994207	198.767	74.0242	15.1035	65.7917	2.38967	0	0	1	0	0	157.22	0	0	65.7917	0	0	0	0	2.38967	0	0	56.4517
22	1996	Panama	1	3.88	4.45715	-0.719795	-7.30737	1.25572	165.61	68.0919	13.4819	66.0417	2.38967	0	0	0	0	0	157.818	0	0	0	0	0	0	0	0	0	0	57.722
22	1997	Panama	1	3.88	12.8848	-0.796311	12.5793	1.32435	175.81	72.3324	12.503	70.2792	2.38967	0	1	0	0	0	167.944	0	70.2792	0	0	0	0	2.38967	0	0	0	59.0253
22	1998	Panama	1	3.88	11.0048	1.91356	-12.5095	0.559081	160.284	82.4164	12.686	73.0208	2.38967	0	1	0	0	0	174.496	0	73.0208	0	0	0	0	2.38967	0	0	0	60.8081
22	1999	Panama	1	3.88	6.5955	2.09055	-5.23555	1.24718	134.277	91.7148	13.0269	72.1023	2.38967	0	0	0	1	0	172.301	0	0	0	72.1023	0	0	0	0	2.38967	0	61.7268
22	2000	Panama	1	3.88	5.36896	1.40872	-7.33273	1.49896	142.394	95.4545	13.1913	73.2083	2.38967	0	0	0	0	0	174.944	0	0	0	0	0	0	0	0	0	0	62.9763
22	2001	Panama	1	3.88	3.95596	6.15795	0.348084	0.307062	138.644	100.299	13.9411	73.25	2.38967	0	0	0	0	0	175.043	0	0	0	0	0	0	0	0	0	0	63.9838
22	2002	Panama	1	3.88	0.803429	0.832763	-26.6047	1.00583	129.745	81.8569	14.8243	71.2917	2.38967	0	0	0	0	1	170.363	0	0	0	0	71.2917	0	0	0	0	2.38967	62.5076
22	2003	Panama	1	3.88	6.32094	1.07939	-10.3215	0.391667	122.14	77.1619	13.9718	71.4167	2.38967	0	0	0	0	0	170.662	0	0	0	0	0	0	0	0	0	0	63.0862
22	2004	Panama	1	3.88	7.18724	5.47206	6.31484	0.182618	131.517	75.7366	13.6093	73.2292	2.38967	0	0	0	0	0	174.993	0	0	0	0	0	0	0	0	0	0	64.078
22	2005	Panama	1	3.88	7.14143	3.52868	13.0232	3.18171	144.547	79.8319	13.1512	73.5833	2.38967	0	0	0	0	0	175.84	0	0	0	0	0	0	0	0	0	0	64.1955
22	2006	Panama	1	3.88	17.1343	1.48742	12.8255	2.09588	146.192	81.6275	12.3493	73.2083	2.38967	0	0	0	0	0	174.944	0	0	0	0	0	0	0	0	0	0	65.1646
22	2007	Panama	1	3.88	9.57963	2.13049	30.4556	4.16863	145.382	78.3996	10.5876	74.1875	2.38967	0	0	0	0	0	177.284	0	0	0	0	0	0	0	0	0	0	66.4577
22	2008	Panama	1	3.88	9.86417	-0.250362	15.0265	8.75868	148.997	77.3291	9.60055	74.7708	2.38967	1	0	0	0	0	178.678	74.7708	0	0	0	0	2.38967	0	0	0	0	67.2574
22	2009	Panama	1	3.88	4.18706	5.10316	1.13913	2.40905	138.734	75.538	11.873	72.9375	2.38967	1	0	0	0	0	174.296	72.9375	0	0	0	0	2.38967	0	0	0	0	68.2597
22	2010	Panama	1	3.88	8.84671	0	13.3407	3.49129	139.688	77.7356	12.3061	74.25	2.38967	0	0	0	0	0	177.433	0	0	0	0	0	0	0	0	0	0	67.5581
22	2011	Panama	1	3.88	13.2117	0.506154	13.6671	5.8758	158.347	78.007	11.6019	73.9792	2.38967	0	0	0	0	0	176.786	0	0	0	0	0	0	0	0	0	0	67.1098
22	2012	Panama	1	3.88	8.68659	-1.29755	8.60755	5.6982	154.754	78.9869	9.99547	74.25	2.38967	0	0	0	0	0	177.433	0	0	0	0	0	0	0	0	0	0	66.8419
22	2013	Panama	1	3.88	11.8486	1.56255	8.23671	4.02716		63.7978	..	73.9792	2.38967	0	0	0	0	0	176.786	0	0	0	0	0	0	0	0	0	0
23	1990	Paraguay	1	3.8	1.35026	0	-3.06749	37.26		14.5327	..	59.375	-1.18766	0	0	0	0	0	-70.5172	0	0	0	0	0	0	0	0	0	0	32.4305
23	1991	Paraguay	1	3.8	1.23275	0	-0.512573	24.2254	89.1393	16.8727	6.63962	66.4583	-1.18766	0	0	0	0	0	-78.9297	0	0	0	0	0	0	0	0	0	0	33.7159
23	1992	Paraguay	1	3.8	1.64165	0	-0.74049	15.1927	89.4976	19.9088	8.03321	71.25	-0.130009	0	0	0	0	0	-9.26315	0	0	0	0	0	0	0	0	0	0	35.219
23	1993	Paraguay	1	3.8	1.03455	0	-0.0151734	18.2087	113.604	23.0556	8.67001	72.2917	-0.130009	0	0	0	0	0	-9.39858	0	0	0	0	0	0	0	0	0	0	36.799
23	1994	Paraguay	1	3.8	1.74184	0	2.10393	20.5662	123.079	26.8352	8.88325	72.4583	-0.130009	0	0	0	0	0	-9.42024	0	0	0	0	0	0	0	0	0	0	38.6527
23	1995	Paraguay	1	3.8	1.1388	0	2.13747	13.4254	118.064	23.8483	8.87137	70.25	-0.130009	0	0	1	0	0	-9.13314	0	0	70.25	0	0	0	0	-0.130009	0	0	39.5043
23	1996	Paraguay	1	3.8	1.5263	-0.00102162	0.447469	9.79968	103.035	25.6603	9.62622	72.75	-0.928403	0	0	0	0	0	-67.5413	0	0	0	0	0	0	0	0	0	0	42.9128
23	1997	Paraguay	1	3.8	2.36623	0	1.23028	6.94957	95.9343	27.0608	10.184	72.6167	0.554255	0	1	0	0	0	40.2482	0	72.6167	0	0	0	0	0.554255	0	0	0	44.7731
23	1998	Paraguay	1	3.8	3.78855	0	-0.303616	11.5533	104.693	23.3916	10.5119	67.4583	0.81351	0	1	0	0	0	54.878	0	67.4583	0	0	0	0	0.81351	0	0	0	45.7341
23	1999	Paraguay	1	3.8	1.126	0	1.51325	6.75227	82.1005	23.9935	10.2903	64.3913	1.07277	0	0	0	1	0	69.0767	0	0	0	64.3913	0	0	0	0	1.07277	0	44.1128
23	2000	Paraguay	1	3.8	1.27013	0.00610054	2.1408	8.98216	85.0851	23.4865	10.9682	65.1875	1.33202	0	0	0	0	0	86.831	0	0	0	0	0	0	0	0	0	0	45.712
23	2001	Paraguay	1	3.8	1.09884	-0.00130504	0.104534	7.26806	80.7389	24.1007	10.1841	65.775	1.33202	0	0	0	0	0	87.6136	0	0	0	0	0	0	0	0	0	0	50.9014
23	2002	Paraguay	1	3.8	0.158099	-0.00158099	0.875868	10.5102	90.1359	20.9182	9.1244	61.125	1.33202	0	0	0	0	1	81.4197	0	0	0	0	61.125	0	0	0	0	1.33202	49.9275
23	2003	Paraguay	1	3.8	0.415901	-0.00607155	-1.11185	14.2368	94.8602	14.6995	8.81042	60.375	1.33202	0	0	0	0	0	80.4207	0	0	0	0	0	0	0	0	0	0	51.4662
23	2004	Paraguay	1	3.8	0.469014	-0.00124473	0.329853	4.32326	95.5913	14.6198	8.52168	65.2917	1.33202	0	0	0	0	0	86.9698	0	0	0	0	0	0	0	0	0	0	54.004
23	2005	Paraguay	1	3.8	0.0835752	0	2.64394	6.80738	104.204	14.998	9.28427	66.9375	1.33202	0	0	0	0	0	89.1621	0	0	0	0	0	0	0	0	0	0	56.8912
23	2006	Paraguay	1	3.8	1.764	0	0.287256	9.59131	107.77	14.6271	9.76913	64.9375	1.33202	0	0	0	0	0	86.498	0	0	0	0	0	0	0	0	0	0	57.3907
23	2007	Paraguay	1	3.8	0.761146	0	-2.13899	8.12878	103.518	17.6362	9.21724	64.7083	1.33202	0	0	0	0	0	86.1928	0	0	0	0	0	0	0	0	0	0	57.5709
23	2008	Paraguay	1	3.8	1.41001	0	0.548597	10.1545	103.546	24.7966	8.89126	65.75	1.33202	1	0	0	0	0	87.5803	65.75	0	0	0	0	1.33202	0	0	0	0	56.6958
23	2009	Paraguay	1	3.8	0.308151	0	-2.49701	2.59195	96.2996	30.1716	10.9228	64.625	1.33202	1	0	0	0	0	86.0818	64.625	0	0	0	0	1.33202	0	0	0	0	58.1224
23	2010	Paraguay	1	3.8	1.71642	0	-0.187205	4.65116	106.585	34.4795	10.4458	66.3958	1.33202	0	0	0	0	0	88.4406	0	0	0	0	0	0	0	0	0	0	58.1011
23	2011	Paraguay	1	3.8	1.78395	0.398411	-1.90782	8.25397	102.823	38.8375	10.6044	66.3333	1.33202	0	0	0	0	0	88.3573	0	0	0	0	0	0	0	0	0	0	57.5949
23	2012	Paraguay	1	3.8	2.02356	2.03291	-0.968892	3.67592	98.6284	42.6245	12.6516	66.3958	1.07277	0	0	0	0	0	71.2271	0	0	0	0	0	0	0	0	0	0	59.2857
23	2013	Paraguay	1	3.8	1.19772	1.7303	-1.85578	2.68386	94.0609	45.7401	12.0535	66.3333	1.07277	0	0	0	0	0	71.1601	0	0	0	0	0	0	0	0	0	0
24	1990	Peru	1	4.62	0.159471	0	-4.06067	7481.66	30.2727	8.20371	7.47188	41.875	-1.8889	0	0	0	0	0	-79.0975	0	0	0	0	0	0	0	0	0	0	39.085
24	1991	Peru	1	4.62	-0.0207381	0	1.11097	409.53	27.1244	7.07184	7.74495	47.9583	-1.18766	0	0	0	0	0	-56.9581	0	0	0	0	0	0	0	0	0	0	40.1175
24	1992	Peru	1	4.62	-0.224557	0	0.926655	73.5283	28.602	9.26456	8.03502	46.25	1.09339	0	0	0	0	0	50.5695	0	0	0	0	0	0	0	0	0	0	41.1567
24	1993	Peru	1	4.62	2.22223	0.666007	-1.22172	48.58	29.2763	11.3018	8.12709	48.7917	1.35265	0	0	0	0	0	65.998	0	0	0	0	0	0	0	0	0	0	38.885
24	1994	Peru	1	4.62	7.52816	1.25332	1.49456	23.7369	29.711	13.6454	9.03663	57.6667	1.6119	0	0	0	0	0	92.9531	0	0	0	0	0	0	0	0	0	0	40.165
24	1995	Peru	1	4.62	4.91825	0.312601	2.47165	11.1287	31.6414	16.2778	10.1297	60.3333	1.87116	0	0	1	0	0	112.893	0	0	60.3333	0	0	0	0	1.87116	0	0	41.896
24	1996	Peru	1	4.62	6.43092	0.530403	1.18571	11.5379	32.2546	21.5226	10.6045	64.625	1.07277	0	0	0	0	0	69.3274	0	0	0	0	0	0	0	0	0	0	46.9383
24	1997	Peru	1	4.62	3.76404	0.714165	5.45756	8.56219	34.009	24.974	10.4752	65.4833	2.38967	0	1	0	0	0	156.483	0	65.4833	0	0	0	0	2.38967	0	0	0	48.7851
24	1998	Peru	1	4.62	3.0145	-0.410142	0.998481	7.24782	33.2326	28.6909	11.176	65.9167	2.38967	0	1	0	0	0	157.519	0	65.9167	0	0	0	0	2.38967	0	0	0	49.3919
24	1999	Peru	1	4.62	3.93248	-0.253178	-2.11037	3.46966	33.397	29.4792	11.749	66.5348	2.38967	0	0	0	1	0	158.996	0	0	0	66.5348	0	0	0	0	2.38967	0	50.4754
24	2000	Peru	1	4.62	1.58824	0.147722	0.825721	3.75734	35.579	26.7364	11.6222	67.7083	2.38967	0	0	0	0	0	161.8	0	0	0	0	0	0	0	0	0	0	56.2065
24	2001	Peru	1	4.62	2.21789	-0.104725	0.332376	1.9771	34.8005	23.6468	11.8166	69.8333	2.38967	0	0	0	0	0	166.879	0	0	0	0	0	0	0	0	0	0	56.3629
24	2002	Peru	1	4.62	3.96023	3.1675	-2.90505	0.193135	34.8273	22.3411	11.2349	69	2.38967	0	0	0	0	1	164.887	0	0	0	0	69	0	0	0	0	2.38967	56.0855
24	2003	Peru	1	4.62	2.26156	2.05069	-0.857015	2.25938	36.6711	19.8843	11.4603	68.5417	2.38967	0	0	0	0	0	163.792	0	0	0	0	0	0	0	0	0	0	57.0881
24	2004	Peru	1	4.62	2.39755	1.86584	-0.219568	3.66247	41.0328	17.93	11.2687	69.5833	2.38967	0	0	0	0	0	166.281	0	0	0	0	0	0	0	0	0	0	58.8441
24	2005	Peru	1	4.62	3.44067	3.44066	-4.31354	1.6163	46.8664	19.3495	11.6144	69.2917	2.38967	0	0	0	0	0	165.584	0	0	0	0	0	0	0	0	0	0	60.5971
24	2006	Peru	1	4.62	3.94538	0.432858	-0.571794	2.00226	50.8308	17.6486	11.0137	71.25	2.38967	0	0	0	0	0	170.264	0	0	0	0	0	0	0	0	0	0	61.7893
24	2007	Peru	1	4.62	5.37422	3.94392	0.503947	1.77999	53.8759	21.177	10.455	73.3125	2.38967	0	0	0	0	0	175.193	0	0	0	0	0	0	0	0	0	0	64.5722
24	2008	Peru	1	4.62	5.69512	-0.000840657	1.24131	5.78588	56.4656	25.4738	10.3329	72.8958	2.38967	1	0	0	0	0	174.197	72.8958	0	0	0	0	2.38967	0	0	0	0	65.1855
24	2009	Peru	1	4.62	5.30616	0.625109	0.229034	2.93623	46.4185	25.1382	11.5371	70.2292	2.38967	1	0	0	0	0	167.824	70.2292	0	0	0	0	2.38967	0	0	0	0	65.0465
24	2010	Peru	1	4.62	5.69248	4.28068	1.30482	1.52832	50.0123	24.9935	10.6104	71.4583	2.38967	0	0	0	0	0	170.762	0	0	0	0	0	0	0	0	0	0	65.3356
24	2011	Peru	1	4.62	4.49388	0.618207	1.84475	3.37069	55.2417	27.1561	10.2395	72.125	2.38967	0	0	0	0	0	172.355	0	0	0	0	0	0	0	0	0	0	65.698
24	2012	Peru	1	4.62	6.18537	2.58009	3.03926	3.65373	52.2745	28.2196	10.8204	71.4583	2.38967	0	0	0	0	0	170.762	0	0	0	0	0	0	0	0	0	0	65.0939
24	2013	Peru	1	4.62	4.59476	3.12489	-1.64745	2.8165	48.5032	31.3846	11.1913	72.125	2.38967	0	0	0	0	0	172.355	0	0	0	0	0	0	0	0	0	0
29	1990	Uruguay	1	4.09	0	1.15928	4.67263	112.526	41.6285	31.102	12.0973	64.75	1.16627	0	0	0	0	0	75.5157	0	0	0	0	0	0	0	0	0	0	49.4704
29	1991	Uruguay	1	4.09	0	0.42298	-0.712106	101.972	38.5549	25.0347	11.9618	68.3333	1.16627	0	0	0	0	0	79.6948	0	0	0	0	0	0	0	0	0	0	54.1632
29	1992	Uruguay	1	4.09	0	0.647608	3.22173	68.4592	40.073	25.1615	11.5841	68.8333	1.16627	0	0	0	0	0	80.2779	0	0	0	0	0	0	0	0	0	0	54.7626
29	1993	Uruguay	1	4.09	0.67657	0.195305	0.776556	54.1008	38.685	24.6183	12.1754	70.5	0.90701	0	0	0	0	0	63.9442	0	0	0	0	0	0	0	0	0	0	55.9753
29	1994	Uruguay	1	4.09	0.884141	0.904743	1.69618	44.736	40.1488	23.708	11.8715	70.3333	0.647755	0	0	0	0	0	45.5588	0	0	0	0	0	0	0	0	0	0	56.7799
29	1995	Uruguay	1	4.09	0.811497	1.49655	4.86173	42.2483	38.0977	26.3154	11.8392	68.8333	0.388501	0	0	1	0	0	26.7418	0	0	68.8333	0	0	0	0	0.388501	0	0	59.6304
29	1996	Uruguay	1	4.09	0.666814	0.876899	5.63185	28.342	39.5284	26.7374	12.811	69.25	1.6119	0	0	0	0	0	111.624	0	0	0	0	0	0	0	0	0	0	60.8117
29	1997	Uruguay	1	4.09	0.527331	0.874436	3.80688	19.8188	37.7064	25.8337	11.0416	71.2167	1.6119	0	1	0	0	0	114.794	0	71.2167	0	0	0	0	1.6119	0	0	0	60.7652
29	1998	Uruguay	1	4.09	0.646421	1.6521	1.57134	10.8111	35.64	40.3581	10.898	72.5625	1.87116	0	1	0	0	0	135.776	0	72.5625	0	0	0	0	1.87116	0	0	0	61.1967
29	1999	Uruguay	1	4.09	0.981073	0.534524	-0.220147	5.65869	33.3864	43.4273	12.1913	71.5153	2.13041	0	0	0	1	0	152.357	0	0	0	71.5153	0	0	0	0	2.13041	0	62.0984
29	2000	Uruguay	1	4.09	1.17683	0.846899	4.36585	4.76382	36.7137	44.9189	12.356	73.1458	2.38967	0	0	0	0	0	174.794	0	0	0	0	0	0	0	0	0	0	61.9402
29	2001	Uruguay	1	4.09	1.42018	1.29759	9.41212	4.35934	36.3095	53.7509	12.492	74.8125	2.38967	0	0	0	0	0	178.777	0	0	0	0	0	0	0	0	0	0	62.4539
29	2002	Uruguay	1	4.09	1.42395	0.357109	-30.6796	13.9725	40.0291	70.3586	12.3478	67.8125	2.38967	0	0	0	0	1	162.049	0	0	0	0	67.8125	0	0	0	0	2.38967	60.467
29	2003	Uruguay	1	4.09	3.45694	1.6733	9.72369	19.3797	51.7592	43.0642	11.9891	63.4167	2.38967	0	0	0	0	0	151.545	0	0	0	0	0	0	0	0	0	0	62.5988
29	2004	Uruguay	1	4.09	2.42848	1.99791	2.08507	9.15761	61.4767	24.092	11.005	68.4375	2.38967	0	0	0	0	0	163.543	0	0	0	0	0	0	0	0	0	0	64.152
29	2005	Uruguay	1	4.09	4.76089	1.31413	2.41528	4.69928	58.8777	22.3896	10.9355	70.7708	2.38967	0	0	0	0	0	169.119	0	0	0	0	0	0	0	0	0	0	65.1628
29	2006	Uruguay	1	4.09	7.70374	9.10929	-8.47975	6.3989	61.9716	23.8728	11.2853	68.9375	2.38967	0	0	0	0	0	164.738	0	0	0	0	0	0	0	0	0	0	65.4639
29	2007	Uruguay	1	4.09	5.80396	4.08066	4.88305	8.11421	59.2104	23.3524	11.4802	69.7292	2.38967	0	0	0	0	0	166.63	0	0	0	0	0	0	0	0	0	0	66.0302
29	2008	Uruguay	1	4.09	7.05379	-1.65656	4.92449	7.86095	65.2081	27.7875	12.2131	70.5833	2.38967	1	0	0	0	0	168.671	70.5833	0	0	0	0	2.38967	0	0	0	0	66.5494
29	2009	Uruguay	1	4.09	5.06173	-0.361859	6.181	7.09917	53.4056	21.2879	12.9438	70.3542	2.38967	1	0	0	0	0	168.123	70.3542	0	0	0	0	2.38967	0	0	0	0	66.8726
29	2010	Uruguay	1	4.09	5.43899	1.63337	-2.38748	6.67639	51.6923	23.0567	12.6459	74.5208	2.38967	0	0	0	0	0	178.08	0	0	0	0	0	0	0	0	0	0	66.4344
29	2011	Uruguay	1	4.09	5.60874	1.70761	-2.48257	8.09378	53.2786	23.387	12.7605	76.5833	2.38967	0	0	0	0	0	183.009	0	0	0	0	0	0	0	0	0	0	65.8777
29	2012	Uruguay	1	4.09	5.00003	3.96078	4.24661	8.09777	54.9393	23.3721	13.228	74.5208	2.38967	0	0	0	0	0	178.08	0	0	0	0	0	0	0	0	0	0	65.676
29	2013	Uruguay	1	4.09	5.28495	4.55546	-0.251334	8.57514	49.7101	25.9643	13.569	76.5833	2.38967	0	0	0	0	0	183.009	0	0	0	0	0	0	0	0	0	0
30	1990	Venezuela	1	5.02	0.959013	38.1224	-37.8672	36.478	59.6341	17.0685	8.41571	65.3333	-0.130009	0	0	0	0	0	-8.49393	0	0	0	0	0	0	0	0	0	0	46.9893
30	1991	Venezuela	1	5.02	3.70353	0.645606	2.0296	31.018	57.5802	19.0284	9.65316	74.7917	-0.130009	0	0	0	0	0	-9.7236	0	0	0	0	0	0	0	0	0	0	53.2144
30	1992	Venezuela	1	5.02	1.07576	1.71198	4.27567	31.857	55.2618	19.2088	9.18377	68.2917	-0.130009	0	0	0	0	0	-8.87854	0	0	0	0	0	0	0	0	0	0	53.744
30	1993	Venezuela	1	5.02	0.640192	0.932753	3.32831	45.941	54.1395	16.2914	8.54472	65.7917	-1.18766	0	0	0	0	0	-78.138	0	0	0	0	0	0	0	0	0	0	55.521
30	1994	Venezuela	1	5.02	1.43818	0.486468	0.461703	70.836	53.1626	9.50547	7.22752	67.0417	-1.18766	0	0	0	0	0	-79.6225	0	0	0	0	0	0	0	0	0	0	56.7701
30	1995	Venezuela	1	5.02	1.31528	-1.05089	-3.19941	56.615	48.9231	8.94488	7.12295	65.9167	-1.18766	0	0	1	0	0	-78.2864	0	0	65.9167	0	0	0	0	-1.18766	0	0	56.4824
30	1996	Venezuela	1	5.02	3.19813	1.14271	-3.8193	103.243	57.8414	8.39794	5.01277	64.7917	0.129246	0	0	0	0	0	8.37405	0	0	0	0	0	0	0	0	0	0	57.786
30	1997	Venezuela	1	5.02	7.22529	1.06131	-0.323868	37.609	51.245	12.6069	13.5322	67.5042	1.6119	0	1	0	0	0	108.81	0	67.5042	0	0	0	0	1.6119	0	0	0	59.2576
30	1998	Venezuela	1	5.02	5.45772	0.335017	1.4189	29.906	43.5994	12.0405	13.4677	67.7083	1.87116	0	1	0	0	0	126.693	0	67.7083	0	0	0	0	1.87116	0	0	0	59.4872
30	1999	Venezuela	1	5.02	2.94976	1.8954	0.152081	20.028	42.0702	11.2143	12.317	62.7423	2.13041	0	0	0	1	0	133.667	0	0	0	62.7423	0	0	0	0	2.13041	0	59.3253
30	2000	Venezuela	1	5.02	4.01289	-1.8609	0.703386	13.431	47.8572	10.4838	12.4498	65.9792	2.38967	0	0	0	0	0	157.668	0	0	0	0	0	0	0	0	0	0	59.8819
30	2001	Venezuela	1	5.02	2.99651	0.57766	-0.714345	12.282	42.1413	12.2927	14.2372	69.9	2.38967	0	0	0	0	0	167.038	0	0	0	0	0	0	0	0	0	0	59.5846
30	2002	Venezuela	1	5.02	0.84186	-1.02918	0.513513	31.215	48.5757	10.0386	13.0074	57.4167	-0.150638	0	0	0	0	1	-8.64915	0	0	0	0	57.4167	0	0	0	0	-0.150638	58.8706
30	2003	Venezuela	1	5.02	2.43954	-0.171007	-1.52232	27.084	50.577	8.80738	12.8708	57.875	-0.150638	0	0	0	0	0	-8.71819	0	0	0	0	0	0	0	0	0	0	60.5333
30	2004	Venezuela	1	5.02	1.31879	-1.13027	-1.2521	19.185	55.3675	11.0065	11.9559	61.5417	-0.150638	0	0	0	0	0	-9.27053	0	0	0	0	0	0	0	0	0	0	56.7433
30	2005	Venezuela	1	5.02	1.85962	2.2156	0.0274889	14.358	60.1273	13.1587	11.0559	67.5208	-0.150638	0	0	0	0	0	-10.1712	0	0	0	0	0	0	0	0	0	0	57.2551
30	2006	Venezuela	1	5.02	0.107915	-2.17029	-0.558652	16.966	58.6656	16.9793	11.7107	69.3542	-0.851876	0	0	0	0	0	-59.0811	0	0	0	0	0	0	0	0	0	0	55.9938
30	2007	Venezuela	1	5.02	1.09262	1.77675	1.71077	22.457	56.199	23.4199	12.4711	67.4792	-0.592621	0	0	0	0	0	-39.9896	0	0	0	0	0	0	0	0	0	0	54.061
30	2008	Venezuela	1	5.02	0.398606	-0.0361216	0.75	30.9	51.829	21.4214	11.858	66.625	-0.851876	1	0	0	0	0	-56.7562	66.625	0	0	0	0	-0.851876	0	0	0	0	52.8503
30	2009	Venezuela	1	5.02	-0.775001	1.63136	2.1693	25.057	38.5209	23.5506	13.7003	60.2917	-1.11113	1	0	0	0	0	-66.9919	60.2917	0	0	0	0	-1.11113	0	0	0	0	50.9297
30	2010	Venezuela	1	5.02	0.483238	0.686133	2.61579	28.1875	46.1369	18.7969	11.2095	54.2917	-1.37039	0	0	0	0	0	-74.4005	0	0	0	0	0	0	0	0	0	0	50.0512
30	2011	Venezuela	1	5.02	1.22882	0.862608	2.57834	26.0902	49.6381	20.3739	11.5178	60.2708	-1.62964	0	0	0	0	0	-98.2198	0	0	0	0	0	0	0	0	0	0	51.2486
30	2012	Venezuela	1	5.02	0.576732	1.04226	0.249681	21.069	50.4036	25.1754	12.192	54.2917	-1.8889	0	0	0	0	0	-102.551	0	0	0	0	0	0	0	0	0	0	51.8306
30	2013	Venezuela	1	5.02	1.86542	-0.348202	1.36264	40.6394	54.2778	29.7561	12.3888	60.2708	-1.8889	0	0	0	0	0	-113.845	0	0	0	0	0	0	0	0	0	0
